# Supplementary material for: Deterministic processes vary during community assembly for ecologically dissimilar taxa
Source: Nat Commun. 2015 Oct 5;6:8444. doi: 10.1038/ncomms9444 (PMC4600744; doi:10.1038/ncomms9444)
Supplement: Supplementary Data 1 — Relative abundances of bacterial OTUs generated from 454 sequencing. [file ncomms9444-s2.xlsx]

## Sheet: Supplementary Data 1
Supplementary Data 1. Relative abundances of bacterial OTUs generated from 454 sequencing.
SAMPLE.ID	LAYER	k__Bacteria..p__Chloroflexi..c__TK17..o__..f__..g__..s__	k__Bacteria..p__Actinobacteria..c__Acidimicrobiia..o__Acidimicrobiales..f__EB1017..g__..s__	k__Bacteria..p__Acidobacteria..c__.Chloracidobacteria...o__RB41..f__Ellin6075..g__..s__	k__Bacteria..p__Actinobacteria..c__Actinobacteria..o__Actinomycetales..f__..g__..s__	k__Bacteria..p__Verrucomicrobia..c__.Pedosphaerae...o__.Pedosphaerales...f__auto67_4W..g__..s__	k__Bacteria..p__Planctomycetes..c__Planctomycetia..o__Gemmatales..f__Isosphaeraceae..g__..s__	k__Bacteria..p__Planctomycetes..c__Planctomycetia..o__Gemmatales..f__Isosphaeraceae..g__..s__.1	k__Bacteria..p__Acidobacteria..c__Acidobacteriia..o__Acidobacteriales..f__Acidobacteriaceae..g__..s__	k__Bacteria..p__Acidobacteria..c__Acidobacteriia..o__Acidobacteriales..f__Koribacteraceae..g__..s__	k__Bacteria..p__Chloroflexi..c__Ktedonobacteria..o__Thermogemmatisporales..f__Thermogemmatisporaceae..g__..s__	k__Bacteria..p__Verrucomicrobia..c__.Methylacidiphilae...o__S.BQ2.57..f__..g__..s__	k__Bacteria..p__Actinobacteria..c__Acidimicrobiia..o__Acidimicrobiales..f__..g__..s__	k__Bacteria..p__Proteobacteria..c__Alphaproteobacteria..o__Rhodospirillales..f__Rhodospirillaceae..g__..s__	k__Bacteria..p__Actinobacteria..c__Actinobacteria..o__Actinomycetales..f__..g__..s__.1	k__Bacteria..p__Acidobacteria..c__Acidobacteriia..o__Acidobacteriales..f__Koribacteraceae..g__..s__.1	k__Bacteria..p__Planctomycetes..c__Phycisphaerae..o__CPla.3..f__..g__..s__	k__Bacteria..p__Proteobacteria..c__Alphaproteobacteria..o__Rhodospirillales..f__Rhodospirillaceae..g__..s__.1	k__Bacteria..p__Actinobacteria..c__Actinobacteria..o__Actinomycetales..f__..g__..s__.2	k__Bacteria..p__Actinobacteria..c__Thermoleophilia..o__Gaiellales..f__Gaiellaceae..g__..s__	k__Bacteria..p__Proteobacteria..c__Deltaproteobacteria..o__Myxococcales..f__..g__..s__	k__Bacteria..p__Verrucomicrobia..c__Verrucomicrobiae..o__Verrucomicrobiales..f__Verrucomicrobiaceae..g__..s__	k__Bacteria..p__Planctomycetes..c__Phycisphaerae..o__WD2101..f__..g__..s__	k__Bacteria..p__Acidobacteria..c__Acidobacteriia..o__Acidobacteriales..f__Koribacteraceae..g__..s__.2	k__Bacteria..p__Acidobacteria..c__DA052..o__Ellin6513..f__..g__..s__	Unassigned	k__Bacteria..p__WPS.2..c__..o__..f__..g__..s__	k__Bacteria..p__WS3..c__PRR.12..o__Sediment.1..f__PRR.10..g__..s__	k__Bacteria..p__Proteobacteria..c__Deltaproteobacteria..o__Myxococcales..f__..g__..s__.1	Unassigned.1	k__Bacteria..p__Planctomycetes..c__Phycisphaerae..o__CPla.3..f__..g__..s__.1	k__Bacteria..p__Chloroflexi..c__TK10..o__AKYG885..f__5B.12..g__..s__	k__Bacteria..p__Planctomycetes..c__Planctomycetia..o__Gemmatales..f__Gemmataceae..g__..s__	k__Bacteria..p__Actinobacteria..c__Thermoleophilia..o__Gaiellales..f__Gaiellaceae..g__..s__.1	k__Bacteria..p__Planctomycetes..c__Planctomycetia..o__Gemmatales..f__Isosphaeraceae..g__..s__.2	k__Bacteria..p__Actinobacteria..c__Actinobacteria..o__Actinomycetales..f__..g__..s__.3	k__Bacteria..p__Actinobacteria..c__Thermoleophilia..o__Solirubrobacterales..f__Conexibacteraceae..g__..s__	k__Bacteria..p__Planctomycetes..c__Planctomycetia..o__Gemmatales..f__Gemmataceae..g__..s__.1	k__Bacteria..p__Acidobacteria..c__Acidobacteriia..o__Acidobacteriales..f__Koribacteraceae..g__Candidatus.Koribacter..s__	k__Bacteria..p__WPS.2..c__..o__..f__..g__..s__.1	k__Bacteria..p__WPS.2..c__..o__..f__..g__..s__.2	k__Bacteria..p__Verrucomicrobia..c__.Spartobacteria...o__.Chthoniobacterales...f__.Chthoniobacteraceae...g__DA101..s__	k__Bacteria..p__Actinobacteria..c__Actinobacteria..o__Actinomycetales..f__Frankiaceae..g__..s__	k__Bacteria..p__Actinobacteria..c__Actinobacteria..o__Actinomycetales..f__..g__..s__.4	k__Bacteria..p__Actinobacteria..c__Thermoleophilia..o__Solirubrobacterales..f__..g__..s__	k__Bacteria..p__Chloroflexi..c__Ktedonobacteria..o__Thermogemmatisporales..f__Thermogemmatisporaceae..g__..s__.1	k__Bacteria..p__Acidobacteria..c__DA052..o__Ellin6513..f__..g__..s__.1	k__Bacteria..p__Acidobacteria..c__iii1.8..o__32.20..f__..g__..s__	k__Bacteria..p__Proteobacteria..c__Deltaproteobacteria..o__Myxococcales..f__Polyangiaceae..g__..s__
891345	L1	0.0019084	0.00477099	0	0	0	0	0	0	0	0	0	0	0	0	0	0.0019084	0	0	0	0	0	0	0	0	0	0.0019084	0	0	0	0	0	0	0.0028626	0	0	0	0	0	0	0	0	0.0019084	0	0.0028626	0	0	0.00477099	0
891355	L1	0.00567108	0.0047259	0.00189036	0	0	0	0	0	0	0	0	0	0	0.00283554	0	0.0047259	0	0	0	0	0	0	0	0	0	0	0	0	0	0	0.00189036	0	0.0047259	0	0	0	0.00189036	0	0	0	0	0	0	0.0047259	0	0	0.0047259	0
891365	L1	0.00186916	0.00186916	0.00186916	0	0	0	0	0	0	0	0	0	0	0	0	0	0	0	0	0	0	0	0	0	0	0	0	0	0	0	0	0	0.00186916	0	0	0	0	0	0	0	0.00186916	0.00186916	0	0.00560748	0	0	0.00280374	0
891376	L1	0.00188679	0	0	0	0	0	0	0	0	0	0	0	0	0.00188679	0	0.00188679	0	0.00283019	0.00188679	0	0	0	0	0	0	0	0	0	0	0	0	0	0.00471698	0	0.00188679	0	0	0	0	0	0.00188679	0	0	0.00283019	0	0	0.00283019	0.00188679
891388	L1	0	0	0.00189394	0	0	0	0	0	0	0	0	0	0	0.00473485	0	0	0	0.00189394	0	0	0	0	0	0	0	0	0	0	0	0	0	0	0.00284091	0	0	0	0	0	0	0	0.00189394	0.00284091	0	0	0	0	0	0
891399	L1	0	0	0.0145914	0	0	0	0	0	0	0	0	0	0	0.00291829	0	0	0	0	0	0	0	0	0	0	0	0	0	0	0	0	0	0	0	0	0	0	0	0	0	0	0	0	0	0	0	0	0.00291829	0
891410	L1	0.0246679	0	0.00189753	0	0	0.00189753	0	0	0	0	0	0	0	0	0	0	0	0.0028463	0	0	0	0	0	0	0	0.0028463	0	0	0	0	0	0	0	0	0	0.00189753	0	0	0	0	0	0	0	0	0	0	0	0
891423	L1	0.0244591	0	0	0	0	0.00188147	0.00188147	0	0	0	0	0	0	0	0	0	0	0	0	0	0	0	0	0	0	0.0056444	0.00188147	0	0	0.00188147	0	0	0.00188147	0	0	0	0	0	0	0	0.00188147	0.00188147	0	0	0	0	0	0.00188147
891434	L1	0.00475285	0	0.00190114	0	0	0.00190114	0	0	0	0	0	0	0	0.00190114	0	0	0	0.00285171	0.00190114	0	0	0	0	0	0	0	0	0	0	0	0	0	0.00475285	0	0	0	0	0	0	0	0	0.00190114	0	0.00285171	0	0	0	0
891445	L1	0	0.0028463	0	0	0	0.00189753	0	0	0	0	0	0	0	0	0	0.0056926	0	0	0.0028463	0	0	0	0	0	0	0	0	0	0	0.00189753	0	0	0.00189753	0	0	0	0.00189753	0	0	0	0	0.00189753	0	0	0	0	0	0
891459	L1	0	0.0028436	0	0	0	0	0	0	0	0.00189573	0	0	0	0	0	0	0	0	0	0	0	0.00189573	0	0	0	0	0	0	0	0	0	0	0.00853081	0	0	0	0	0	0	0	0	0.00189573	0	0.00853081	0	0	0.00189573	0
891471	L1	0.0385701	0.0028222	0	0	0	0	0	0	0	0.0169332	0	0	0	0	0	0	0	0.00188147	0	0	0	0	0	0	0	0	0.0028222	0.00188147	0	0	0.00188147	0	0	0.00188147	0.00188147	0	0	0	0	0	0.00188147	0	0	0	0	0	0	0
891482	L1	0.140965	0.00283822	0	0	0	0	0	0	0	0	0	0	0	0.00283822	0	0	0	0.00756859	0	0	0	0	0	0	0	0.00189215	0	0	0	0	0.00189215	0	0.00189215	0	0	0	0.00189215	0	0	0	0.00189215	0.00473037	0	0	0	0	0.00189215	0.00189215
891493	L1	0.00849057	0	0	0	0	0	0	0	0	0	0	0	0	0	0	0	0	0.00188679	0	0	0	0	0	0	0	0	0	0	0	0	0	0	0.00188679	0	0	0	0	0	0	0	0	0.00754717	0	0.00566038	0	0	0	0
891519	L1	0.00190476	0.0047619	0	0.00190476	0	0	0	0	0	0	0	0	0	0.00190476	0	0	0	0	0.00190476	0	0	0	0	0	0	0	0.00190476	0	0	0	0	0	0.00285714	0	0	0	0	0	0	0	0.00190476	0	0	0.00761905	0	0	0.00190476	0
891529	L1	0	0.00283822	0.00189215	0	0	0	0	0	0	0	0	0	0	0	0	0	0	0	0	0	0	0	0	0	0.00189215	0	0	0	0	0	0	0	0.00283822	0	0	0	0	0	0	0	0	0	0	0.00473037	0	0	0.00189215	0
891552	L1	0.0276982	0	0	0	0	0	0	0	0	0	0	0	0.00191022	0	0	0	0	0.00859599	0	0	0	0	0.00191022	0	0	0.00191022	0	0.00286533	0	0	0	0	0	0	0	0.00191022	0	0	0	0	0	0	0.00191022	0	0.00191022	0	0	0
891562	L1	0.0113852	0	0	0	0	0.00189753	0	0	0	0	0	0	0	0	0	0	0	0.00474383	0	0	0	0	0	0	0	0.0028463	0	0	0	0.00189753	0	0	0.00474383	0	0	0	0	0	0	0	0	0.0056926	0	0.0104364	0	0	0.00189753	0
891572	L1	0.0238095	0.00190476	0	0	0	0	0	0	0	0.00285714	0	0	0	0	0	0	0	0	0	0	0	0	0	0	0	0.00190476	0	0.00190476	0	0	0	0	0	0	0	0	0	0	0	0	0	0	0	0.0047619	0.0133333	0	0	0
891625	L1	0.0103481	0	0.00470367	0	0	0	0	0	0	0.00470367	0	0	0	0	0	0	0	0	0	0	0	0	0.00188147	0	0	0	0	0	0	0	0	0	0	0	0	0	0	0	0	0	0.00188147	0	0	0.00188147	0	0	0.0056444	0
891636	L1	0.00287081	0.00191388	0.0133971	0	0	0	0	0	0	0	0	0	0	0	0	0.00191388	0	0	0	0	0	0	0	0	0	0	0	0	0	0	0	0	0.00191388	0	0.00191388	0	0	0	0	0	0	0	0	0	0	0	0	0
891686	L1	0.0028626	0	0	0	0	0	0	0	0	0	0	0	0	0	0	0	0	0	0.0019084	0	0	0	0	0	0	0	0.0019084	0.0019084	0	0	0	0	0.00763359	0	0	0	0	0	0	0	0.0019084	0.0019084	0	0.0104962	0	0	0.00763359	0
891747	L1	0	0	0	0	0	0	0	0	0	0	0	0	0	0	0.00189036	0	0	0.00283554	0	0	0	0	0	0	0	0	0	0.0047259	0	0	0	0.00189036	0	0	0	0	0	0	0	0	0	0	0.00189036	0	0	0	0.00189036	0.00189036
891759	L1	0	0	0	0	0	0	0	0	0	0	0	0	0	0	0	0	0.00194363	0	0	0	0	0	0.00291545	0	0	0	0	0	0	0	0	0	0	0	0	0	0	0	0	0	0	0	0	0	0	0	0	0
891816	L1	0.0201923	0	0	0	0	0	0	0	0	0	0	0	0	0	0	0	0	0.00576923	0	0	0	0	0	0	0	0.00192308	0	0	0	0	0	0	0	0.00192308	0	0	0.00192308	0	0	0	0	0	0	0	0	0	0	0
891851	L1	0.00479846	0	0	0	0	0	0	0	0	0.00191939	0	0	0	0	0	0	0	0.00287908	0	0	0	0	0	0	0	0.00191939	0	0	0	0	0	0	0	0	0	0	0	0	0	0	0	0	0	0	0.00191939	0	0	0
891872	L1	0.0113744	0	0	0.00189573	0	0	0	0	0	0.00853081	0	0	0	0	0	0	0	0.0028436	0	0.00189573	0	0	0	0	0	0.00189573	0	0	0.00189573	0	0	0.00189573	0	0	0	0	0	0	0	0	0	0	0	0	0	0	0	0
891963	L1	0.0056926	0	0	0	0	0	0	0	0	0.0085389	0	0	0	0	0	0	0	0	0	0	0	0	0	0	0	0.00189753	0.0085389	0	0	0	0	0.00189753	0.00189753	0	0	0	0.00189753	0	0	0	0	0	0	0	0.0028463	0	0.00759013	0.00189753
891974	L1	0.00192123	0	0	0	0	0.00192123	0	0	0	0	0	0	0	0	0	0	0	0.0115274	0	0.00192123	0	0.00192123	0	0.00192123	0	0.00288184	0	0	0.00192123	0	0	0	0	0.00192123	0	0	0	0	0.00288184	0.0172911	0	0.00192123	0	0	0	0	0	0
926200	L1	0	0	0.00191022	0	0	0	0	0	0	0	0	0	0	0	0	0	0	0	0.00191022	0	0	0	0	0	0	0	0	0	0	0	0	0	0.00286533	0	0	0	0	0	0	0	0	0	0	0.00573066	0	0	0.00286533	0
926211	L1	0.00478011	0	0	0	0	0	0	0	0	0	0	0	0	0	0	0	0	0	0	0	0	0	0	0	0	0	0.00286807	0	0	0	0	0	0	0	0	0	0	0	0	0	0.00191205	0.00191205	0	0	0	0	0.00286807	0
926221	L1	0.00191022	0.00191022	0.00191022	0	0	0	0	0	0	0	0	0	0	0.00191022	0	0	0	0	0	0	0	0	0	0	0	0.00191022	0	0	0	0.00191022	0	0	0	0	0.00191022	0	0	0.00191022	0	0	0.00191022	0	0	0.00191022	0	0	0.00477555	0
926231	L1	0.0219048	0	0	0	0	0	0	0	0	0	0	0	0	0	0	0	0	0.00285714	0	0	0	0	0	0	0	0.00190476	0	0	0	0	0	0	0	0	0	0.00190476	0	0	0	0	0.00285714	0.00285714	0	0	0	0	0.00285714	0
926240	L1	0.0131703	0.00188147	0	0	0	0	0	0	0	0	0	0	0	0	0	0	0	0.00752587	0	0	0	0.00188147	0	0	0	0.00470367	0	0	0.00188147	0	0	0	0.0056444	0	0	0	0	0	0	0	0.00188147	0.00188147	0	0.00188147	0.00470367	0	0.00188147	0
926250	L1	0.00852273	0	0.00284091	0	0	0	0	0	0	0	0	0	0	0.00189394	0	0.00189394	0	0	0	0	0	0	0	0	0	0	0	0	0	0	0	0	0.00189394	0	0	0.00189394	0	0	0	0	0.00284091	0.00568182	0	0.00189394	0	0	0.00757576	0
926261	L1	0	0.00762631	0.00190658	0	0	0	0	0	0	0	0	0	0	0.00190658	0	0	0	0.00476644	0.00190658	0	0	0	0	0	0	0	0	0	0	0	0	0	0.00476644	0	0	0	0	0	0	0	0	0.00476644	0	0.00476644	0	0	0	0
926271	L1	0.00764088	0	0	0	0	0	0	0	0	0	0	0	0	0	0	0	0	0.00764088	0	0	0	0	0	0	0	0.00573066	0	0.00191022	0	0	0	0	0	0	0	0	0	0	0	0	0.00286533	0.00191022	0	0.00191022	0	0	0.00191022	0.00191022
926294	L1	0	0	0	0	0	0	0.00193986	0	0	0	0	0	0	0	0	0	0	0	0	0	0	0	0	0	0	0	0	0	0	0	0	0	0	0	0	0	0	0	0	0	0	0	0	0	0	0	0	0
926306	L1	0.00193424	0	0.00290135	0	0	0	0	0	0	0	0	0	0	0.00193424	0	0	0	0	0	0	0	0	0	0	0	0	0	0	0	0	0	0	0.00290135	0	0	0	0	0	0	0	0	0	0	0	0	0	0.00193424	0
926327	L1	0	0.00189215	0	0	0	0.00189215	0	0	0	0	0	0	0	0	0	0.00189215	0	0.00473037	0.00189215	0	0	0	0	0	0	0	0.00189215	0	0	0	0	0	0.00189215	0	0	0	0	0	0	0	0.00189215	0	0	0.0113529	0	0	0.0264901	0
926337	L1	0.0462701	0.00188857	0	0	0	0	0	0	0	0	0	0	0	0	0	0	0	0.00188857	0	0	0	0	0	0	0	0.00188857	0	0	0	0	0.00188857	0	0.00188857	0	0	0	0	0	0	0	0.00188857	0	0	0	0.0160529	0	0.00188857	0
926347	L1	0	0.00769231	0.00288462	0	0	0	0	0	0	0	0	0	0	0	0	0	0	0	0	0	0	0	0	0	0	0	0	0	0	0.00192308	0	0	0.00865385	0	0	0	0	0	0	0	0	0.00288462	0	0.00288462	0	0	0.00576923	0
926358	L1	0.00287081	0.00191388	0	0	0	0	0	0	0	0.00861244	0	0	0	0	0	0	0	0.00191388	0.00191388	0	0	0	0	0	0	0	0.0162679	0	0	0	0	0	0.00287081	0	0	0	0	0	0	0	0	0	0	0	0	0	0.0114833	0.00191388
926404	L1	0.0303605	0	0	0	0	0.00189753	0	0	0	0	0	0	0	0	0	0	0	0.0028463	0	0	0	0	0	0	0	0.00189753	0.00474383	0	0	0	0	0.00189753	0	0	0	0	0	0	0	0	0.00189753	0	0	0	0.0028463	0	0	0
926415	L1	0	0	0	0	0	0	0	0.0019084	0	0	0	0.0019084	0	0	0.0019084	0	0	0.0133588	0	0	0	0	0	0.00763359	0	0.0219466	0	0	0	0	0	0	0	0	0	0	0	0	0	0	0	0	0	0	0	0	0	0
926426	L1	0	0.0076555	0.00191388	0	0	0	0	0	0	0	0	0	0	0	0	0	0	0	0	0	0	0	0	0	0	0	0.00191388	0	0	0	0	0	0	0	0	0	0	0	0	0	0.00191388	0	0	0.00287081	0	0	0.00574163	0
926436	L1	0	0.00475285	0.00190114	0	0	0	0	0	0	0	0	0	0	0.00285171	0	0	0	0	0.00190114	0	0	0	0	0	0	0.00285171	0	0	0	0	0	0	0.00760456	0	0	0	0	0	0	0	0	0	0	0.0114068	0	0	0.00285171	0
926446	L1	0	0.0056926	0	0	0	0	0	0	0	0	0	0	0	0.0028463	0	0.00189753	0	0	0	0	0	0	0	0	0	0	0	0	0	0	0	0	0.0056926	0	0	0	0	0	0	0	0	0.0056926	0	0.00474383	0	0	0.00759013	0
926487	L1	0	0.00487329	0.00194932	0	0	0	0	0	0	0	0	0	0	0.00194932	0	0	0	0	0	0	0	0	0	0	0	0	0	0	0	0	0	0	0.00194932	0	0	0	0	0	0	0	0	0	0	0	0	0	0.00194932	0
926499	L1	0.0143266	0.00191022	0	0	0	0	0	0	0	0	0	0	0	0	0	0	0	0.00286533	0	0	0	0	0	0	0	0.00764088	0.0143266	0	0	0	0	0	0	0	0	0	0	0	0	0	0.00191022	0.00191022	0	0	0	0	0	0.00191022
926511	L1	0.00290135	0	0	0	0	0	0	0	0.00193424	0.00193424	0	0	0	0	0	0	0.00290135	0	0	0.00193424	0	0	0	0	0	0	0	0	0	0	0	0	0	0	0	0	0	0	0	0	0	0	0	0	0	0.00193424	0	0
926541	L1	0.00754006	0	0	0	0	0	0.00282752	0	0	0.00282752	0	0	0	0	0	0	0	0	0.00282752	0	0	0	0	0	0	0	0	0	0	0	0	0	0	0	0.00188501	0.00188501	0	0	0	0	0	0	0	0.00471254	0	0	0	0.00188501
926552	L1	0.0161137	0.00473934	0	0	0	0	0	0	0	0	0	0	0	0	0	0	0	0.00853081	0.00189573	0	0	0	0	0	0	0.00758294	0	0	0	0	0	0	0.0056872	0	0	0	0	0	0	0	0.00189573	0.0028436	0	0.00853081	0	0	0	0
926563	L1	0.0218216	0	0	0	0	0	0	0	0	0.0028463	0	0	0	0	0.00189753	0	0	0.0028463	0	0	0	0	0	0	0	0.0275142	0	0.00189753	0	0	0.0028463	0	0	0	0	0	0	0.00189753	0	0	0	0	0	0	0.00759013	0	0	0
926573	L1	0	0.00281162	0	0	0	0	0	0	0	0	0	0	0	0	0	0.00187441	0	0.00187441	0	0	0	0	0	0	0	0	0	0	0	0	0	0	0.00281162	0	0	0	0	0	0	0	0.00281162	0.0215558	0	0.0215558	0	0	0.00468604	0
926581	L1	0.00191388	0.00287081	0	0	0	0	0	0	0	0	0	0	0	0	0	0	0	0.00191388	0.00287081	0	0	0	0	0	0	0	0	0	0	0	0	0	0.00191388	0	0	0	0	0	0	0	0	0.00574163	0	0.00478469	0.00191388	0	0.00478469	0
926591	L1	0.00190295	0.00190295	0	0	0	0	0	0	0	0	0	0	0	0	0	0.00190295	0	0.00475737	0	0	0	0	0	0	0	0	0.00190295	0.00190295	0	0	0	0	0	0	0	0	0	0	0	0	0	0.00190295	0	0.00570885	0	0	0.00285442	0
926601	L1	0	0.00478927	0.00191571	0	0	0	0	0	0	0	0	0	0	0.00287356	0	0.00191571	0	0.00191571	0.00191571	0	0	0	0	0	0	0	0	0	0	0	0	0	0.00287356	0	0	0	0	0	0	0	0	0	0	0.0105364	0	0	0.00287356	0
926611	L1	0.0357143	0.0018797	0	0	0	0	0	0	0	0.00281955	0	0	0	0	0	0	0	0.00469925	0	0	0	0	0	0	0	0.0018797	0.0018797	0.00281955	0.0018797	0	0	0.0018797	0	0	0	0	0.0018797	0	0	0	0	0	0	0	0	0	0.00469925	0.0018797
926621	L1	0.0160377	0	0	0	0	0	0	0	0	0	0	0	0	0	0	0	0	0.00471698	0.00188679	0	0	0	0	0	0	0	0.00849057	0	0	0	0	0	0.00188679	0	0	0	0	0	0	0	0.00188679	0	0	0	0	0	0	0
926631	L1	0	0	0	0	0	0	0	0	0	0	0	0	0	0	0	0	0	0	0.00191388	0	0	0	0	0	0	0	0	0	0	0	0	0	0.00574163	0	0	0	0	0	0	0	0	0.00191388	0	0.00574163	0	0	0.00287081	0.00191388
926642	L1	0	0	0	0	0	0	0	0	0	0	0	0.0019084	0.0019084	0	0	0	0	0.0019084	0	0.0019084	0	0.0019084	0	0	0	0.0019084	0	0.0019084	0	0	0	0	0	0	0.0019084	0	0	0.0019084	0	0.0019084	0	0	0	0	0	0	0	0
926651	L1	0.002849	0	0	0	0	0.00189934	0	0	0	0.00474834	0	0	0.00189934	0	0	0	0.00189934	0.002849	0	0.00189934	0	0	0	0	0	0.00854701	0	0.002849	0	0	0	0	0	0	0.002849	0	0	0	0.00189934	0	0	0	0	0	0	0	0	0
926662	L1	0.00477099	0	0	0	0.0019084	0	0	0	0	0	0	0	0	0	0	0	0	0	0	0	0	0	0.0019084	0	0	0.00572519	0	0.00763359	0	0	0	0.0019084	0	0	0	0	0	0	0	0	0	0	0	0	0	0.0019084	0	0
926672	L1	0	0	0	0	0	0	0	0	0	0	0	0	0	0	0	0	0	0.00574163	0	0	0	0	0	0	0	0	0.00191388	0	0	0	0	0	0	0	0	0	0	0	0	0	0	0	0	0	0	0	0	0
926684	L1	0.00189934	0.00189934	0	0	0	0.00189934	0	0	0	0.011396	0	0	0	0	0	0	0	0.002849	0.00189934	0	0	0	0	0	0	0	0.002849	0	0	0	0	0	0	0.00189934	0	0	0	0	0	0	0	0	0	0	0.00189934	0	0	0
926695	L1	0.0171756	0	0	0	0	0	0	0	0	0.0019084	0	0	0	0	0	0.0019084	0	0	0	0	0	0	0	0	0	0.0019084	0	0.0028626	0	0	0	0.0019084	0	0	0	0	0	0.0019084	0	0	0.0019084	0	0	0	0.0019084	0	0	0
926787	L1	0.01322	0	0	0	0	0	0	0	0.00188857	0	0.00188857	0.00472144	0	0	0	0	0	0.00188857	0	0	0.00188857	0	0	0.00283286	0	0.0273843	0	0.00283286	0	0.00188857	0	0	0	0.00188857	0	0	0	0	0	0.00472144	0	0	0	0	0	0	0	0
926798	L1	0	0	0	0	0.00191939	0	0.00191939	0	0.00287908	0	0	0	0	0	0	0	0	0	0	0	0	0	0.00191939	0	0	0	0	0	0	0	0	0	0	0	0	0	0	0	0	0	0	0	0	0	0	0	0	0
926808	L1	0.0103872	0	0	0	0	0	0	0	0	0	0	0	0.00188857	0	0	0	0.00188857	0	0	0	0	0	0	0	0.00188857	0	0	0.00472144	0	0	0.00188857	0	0	0	0	0	0	0	0	0	0	0	0	0	0	0	0	0
926825	L1	0.0351377	0	0.00189934	0	0	0	0	0	0	0.0294397	0	0	0	0	0	0	0	0	0	0.00189934	0	0.00189934	0	0	0	0	0	0.00189934	0	0	0	0	0	0	0	0.00189934	0	0	0	0	0	0	0	0	0	0	0.00189934	0
926835	L1	0.00570342	0	0	0	0	0	0.00190114	0	0	0	0	0	0	0	0	0	0.00190114	0	0	0	0	0	0	0.00190114	0	0.00570342	0	0	0	0	0.00190114	0	0	0	0	0	0.00190114	0	0	0	0	0	0	0	0	0	0	0
926855	L1	0.002849	0	0	0.00189934	0.00189934	0	0	0	0	0.00759734	0	0	0	0	0	0	0	0.00189934	0	0	0	0	0	0	0	0.002849	0	0.00189934	0	0	0	0	0	0	0	0	0	0	0	0.002849	0	0	0	0	0	0	0	0
968482	L1	0	0	0.00769971	0	0	0	0	0	0	0	0	0	0	0	0	0	0	0	0.00192493	0	0	0	0	0	0	0	0	0	0	0	0	0	0	0	0	0	0	0	0	0	0	0	0	0.00288739	0	0	0	0
968492	L1	0	0	0	0.00285171	0	0	0	0	0.00285171	0	0	0	0	0	0	0	0	0.00285171	0	0	0	0.00190114	0	0	0	0.00570342	0	0	0	0	0	0	0	0	0	0	0	0.00190114	0	0.00570342	0	0	0	0	0	0	0	0
968536	L1	0.00190476	0	0	0	0.00190476	0	0.00190476	0	0	0.0419048	0.00190476	0	0	0	0.00190476	0	0	0	0	0	0	0.00190476	0	0	0	0	0.00190476	0	0	0.00571429	0	0	0	0	0	0	0	0.00285714	0	0	0	0	0	0	0	0	0	0
968577	L1	0	0	0	0	0.00190476	0	0	0	0	0	0	0	0	0	0	0	0	0.00190476	0	0	0	0	0	0	0	0.00190476	0	0.00190476	0	0	0	0	0	0	0	0	0	0	0	0	0	0	0	0	0	0	0	0
968597	L1	0.00189394	0.00284091	0	0	0	0	0	0	0	0	0	0	0	0	0	0	0	0.00189394	0	0	0	0	0	0	0	0	0	0	0	0.00189394	0	0	0.00189394	0	0	0	0	0	0	0	0	0.00473485	0	0.00568182	0	0	0	0
968619	L1	0.00193424	0	0	0.00290135	0	0	0	0	0	0	0	0	0	0	0	0	0	0.00193424	0	0	0	0	0	0.0116054	0	0	0	0.00290135	0	0.00193424	0	0	0	0	0	0	0	0	0	0	0	0	0	0	0	0	0	0
968630	L1	0	0	0	0	0	0	0.00191205	0	0.00191205	0	0	0	0	0	0	0	0.00191205	0	0	0	0.00286807	0	0	0	0	0.00191205	0	0.00191205	0	0	0	0	0	0	0	0	0	0	0	0	0	0	0	0	0	0	0	0
968639	L1	0.0115053	0.00191755	0	0	0	0	0	0	0	0	0	0	0	0	0	0	0	0	0	0	0	0	0	0	0	0.00191755	0.00479386	0	0	0	0	0	0	0	0	0	0	0	0	0	0	0.00287632	0	0	0.0115053	0	0.00575264	0
968648	L1	0	0	0	0	0.00192308	0	0	0	0	0	0.00192308	0	0	0	0	0	0	0	0	0	0	0	0	0	0	0.00192308	0	0	0	0	0	0	0	0	0	0	0	0	0	0.00769231	0	0	0	0	0	0	0	0
968670	L1	0	0	0	0	0	0	0	0	0	0.0779596	0	0	0	0	0	0	0	0	0	0	0	0.00192493	0	0	0	0.00192493	0	0.00192493	0	0	0	0	0	0	0	0	0	0	0	0	0	0	0	0	0	0	0	0
968682	L1	0.0105163	0	0	0	0.00191205	0	0	0	0.00286807	0.0544933	0	0	0	0	0	0	0	0	0.00191205	0	0	0	0	0	0	0	0	0.00478011	0	0	0	0	0	0	0	0	0	0	0	0	0	0	0	0	0	0	0	0
968693	L1	0.00191388	0	0	0	0	0	0.00191388	0	0	0.00861244	0.00191388	0	0	0	0	0	0	0	0.00191388	0	0	0	0	0.00191388	0	0.00191388	0	0	0	0	0	0	0	0	0.00191388	0	0	0	0	0	0	0	0	0	0	0	0	0.00191388
968703	L1	0	0	0	0	0	0	0	0	0	0	0	0.00287356	0	0	0	0	0	0.00478927	0	0.00191571	0	0	0	0	0	0.00191571	0	0	0	0	0	0	0	0	0	0	0	0	0	0.00191571	0	0	0	0	0	0	0	0
968734	L1	0	0	0	0	0	0	0	0	0	0	0	0	0	0	0	0	0.00190114	0.00285171	0	0	0	0.00285171	0	0.00190114	0	0.00475285	0	0.00190114	0	0	0	0	0	0	0	0	0	0	0	0.00285171	0	0	0.00190114	0	0	0	0	0
968745	L1	0.00854701	0	0	0	0	0	0	0	0	0.00189934	0	0.00189934	0	0	0	0	0	0.00569801	0	0	0	0	0	0	0	0.002849	0	0.002849	0	0	0	0	0	0.00189934	0	0	0	0	0	0	0	0	0	0	0.002849	0.00189934	0	0
968765	L1	0.00476644	0	0	0	0	0	0	0	0	0	0	0	0	0	0	0	0	0	0.00190658	0	0	0	0	0	0	0	0	0	0	0	0	0	0	0	0	0	0	0	0	0	0	0	0	0	0	0.00190658	0	0
968787	L1	0	0	0	0	0.00288739	0	0.00192493	0	0.00192493	0.00288739	0	0	0	0	0	0	0	0.00192493	0	0.00192493	0	0	0.00192493	0	0	0	0	0.00192493	0	0	0	0	0	0	0	0	0	0	0	0	0	0	0	0	0	0	0	0
968818	L1	0.00289296	0	0	0	0	0	0.00192864	0	0.00289296	0.0144648	0	0	0	0	0	0	0	0.00192864	0	0	0	0	0	0	0	0	0	0.00192864	0	0	0	0	0	0	0	0	0	0	0	0	0	0	0	0	0	0	0	0
968829	L1	0.00192308	0	0	0.00192308	0	0	0	0	0	0.00288462	0	0	0	0	0	0	0	0.00480769	0	0	0	0	0	0	0	0	0	0.00192308	0	0	0	0	0	0.00192308	0	0	0	0	0	0	0	0	0.00192308	0	0.00288462	0	0	0
968840	L1	0.00477555	0	0	0	0	0	0	0	0	0	0	0	0	0	0	0	0	0	0	0	0	0	0	0.00191022	0	0.00764088	0	0	0	0.00191022	0.00191022	0	0	0	0	0	0	0	0	0	0	0	0.00191022	0	0	0	0	0
968862	L1	0.00479846	0	0	0	0	0	0.00191939	0	0.00191939	0.00575816	0	0	0	0	0	0	0	0	0	0	0	0	0	0	0	0	0	0	0	0	0.00191939	0.00191939	0	0	0	0	0	0.00191939	0	0	0	0	0	0	0	0	0	0
968872	L1	0.00744186	0	0	0	0	0.0055814	0	0	0	0	0	0	0	0	0	0.00186047	0	0.00465116	0.00186047	0	0	0.00186047	0	0	0	0.00465116	0	0.00465116	0	0	0	0.00186047	0	0.00186047	0	0	0	0	0	0	0.0027907	0	0	0	0	0	0.00465116	0
968888	L1	0	0	0	0	0	0.00189215	0	0	0	0.00756859	0	0.00189215	0	0	0	0	0.00189215	0	0	0	0	0	0	0	0	0.00473037	0	0.00283822	0	0	0	0	0	0	0	0	0	0	0	0.00473037	0	0	0	0	0.00189215	0	0	0
968901	L1	0.0159925	0	0	0	0.00188147	0.00470367	0	0	0	0	0	0	0	0	0	0	0	0.00188147	0	0	0	0.00470367	0	0	0.00188147	0.00188147	0	0.00470367	0.00188147	0	0	0.0028222	0	0	0	0	0	0	0	0	0	0	0	0	0.0028222	0	0	0
968924	L1	0.00192123	0	0	0	0	0	0.00288184	0.00192123	0.00192123	0	0	0.00192123	0	0	0	0	0	0.00192123	0	0	0	0	0	0	0	0	0	0	0	0	0	0	0	0	0.00192123	0.00192123	0	0.00288184	0	0.00192123	0	0	0	0	0	0	0	0
968944	L1	0	0	0	0	0	0.00286533	0	0.00191022	0	0	0	0.00477555	0	0	0	0	0	0	0	0	0	0	0	0	0	0.00573066	0	0.00191022	0	0.00573066	0	0	0	0	0	0	0	0	0	0	0	0	0	0	0	0.00191022	0	0
968954	L1	0	0	0	0.0019084	0.0019084	0	0	0	0	0.0019084	0.0028626	0	0	0	0	0	0	0	0.0019084	0	0	0	0	0	0	0	0	0	0	0	0.0019084	0	0	0	0	0	0	0	0	0.00477099	0	0	0	0	0	0	0	0
968965	L1	0	0	0	0	0	0	0.00192864	0	0.00289296	0	0	0	0	0	0	0	0	0.00192864	0	0	0	0	0	0	0	0	0	0	0	0	0	0	0	0	0	0	0	0	0	0	0	0	0	0	0	0	0	0
969003	L1	0	0	0	0	0	0	0	0	0.00190476	0	0	0	0	0	0	0	0	0	0	0	0	0	0	0	0	0	0	0	0.00190476	0	0	0	0	0.00190476	0	0	0	0	0	0	0	0	0	0	0	0	0	0
969014	L1	0.00570342	0	0.00190114	0	0	0	0	0	0	0.00190114	0	0	0	0.00285171	0	0.00190114	0	0	0	0	0	0	0	0	0	0	0	0	0	0	0	0	0	0	0	0	0	0	0	0	0	0	0	0.00190114	0	0	0.0114068	0
969024	L1	0.024952	0	0	0	0	0	0	0	0	0.0278311	0	0	0	0	0	0.00191939	0	0	0.00191939	0	0	0	0	0	0	0	0.00479846	0	0	0	0.00287908	0	0.00287908	0	0	0	0	0	0	0	0	0	0	0	0	0	0.00479846	0
969033	L1	0	0	0	0	0	0	0	0.00194553	0	0	0	0	0	0	0	0	0	0.0136187	0	0	0	0	0	0	0	0.00291829	0	0	0	0	0	0	0	0	0	0	0	0	0	0.00194553	0	0	0	0	0	0	0	0
969043	L1	0	0	0	0	0.00285987	0	0	0	0.00476644	0.00190658	0	0	0	0	0	0	0.00190658	0.00190658	0	0.00190658	0	0.00190658	0	0.00190658	0	0	0	0	0	0	0	0	0	0	0	0.00285987	0	0	0	0.00476644	0	0	0	0	0	0	0	0
969053	L1	0	0	0	0	0	0	0	0	0	0	0.00193986	0	0	0	0	0	0.00193986	0	0	0	0	0	0	0	0	0	0	0	0	0	0	0	0	0	0	0	0	0	0	0	0	0	0	0	0	0	0	0
969075	L1	0	0	0	0	0	0	0	0	0	0	0.00191571	0	0	0	0	0	0.00478927	0.00287356	0	0	0	0	0	0	0	0.00478927	0	0	0	0	0	0	0	0	0	0	0	0	0	0.0162835	0	0	0	0	0	0.00191571	0	0
[truncated: 1,013 more columns]
