# Supplementary material for: Deterministic processes vary during community assembly for ecologically dissimilar taxa
Source: Nat Commun. 2015 Oct 5;6:8444. doi: 10.1038/ncomms9444 (PMC4600744; doi:10.1038/ncomms9444)
Supplement: Supplementary Data 2 — Environmental variables used in the analysis of bacterial and fungal community turnover. Descriptions of the variables can be found in the 'Habitat characterisation' section of the 'Methods' section (and publications cited within). [file ncomms9444-s3.xlsx]

## Sheet: Supplementary Data 2
Supplementary Data 2. Environmental variables used in the analysis of bacterial and fungal community turnover. Descriptions of the variables can be found in the 'Habitat characterisation' section of the 'Methods' section (and publications cited within).
SAMPLE.ID	LAYER	MSG	VEG_TYPE	SOIL.DRAINAGE	PARENT.MATERIAL	EASTING	NORTHING	ALTITUDE	SLOPE	MAX.ROOT.DEPTH	DBD.AVG.FINE.EARTH.ONLY	CARBON	NITROGEN	CLAY	PSC.2.50	PSC.50.2000	PH.CACL2	EXCH.CA	EXCH.MG	EXCH.NA	EXCH.K	EXCH.MN	EXCH.FE	EXCH.AL	EXCH.H	TOTAL.P	OXAL.ALUMINIUM	OXAL.IRON	OXAL.MANGANESE	OXAL.PHOSPHORUS	OXAL.SILICON	AQR.SILVER	AQR.ARSENIC	AQR.BARIUM	AQR.CADMIUM	AQR.COBALT	AQR.CHROMIUM	AQR.COPPER	AQR.MERCURY	AQR.MOLYBDENUM	AQR.NICKEL	AQR.LEAD	AQR.PLATINUM	AQR.SELENIUM	AQR.STRONTIUM	AQR.ZINC	AQR.ALUMINIUM	AQR.BORON	AQR.CALCIUM
891345	L1	PODZ	Arable	I	TILL	339999	859999	85	4	50	1.14206	1.34636	0.124738	4.035	45.364	50.601	5.99	6.18314	0.680028	0.0950482	0.323381	0.0959091	0.00778151	0.00773225	2.98708	776.18	1451.85	3301.72	296.949	488.4	279.582	0.088579	7.62807	90.5509	0.09766	7.67477	24.8146	10.4665	-0.0532927	-0.0111775	12.4955	11.0166	0.242593	0.431168	16.3355	50.2311	15059	30.1957	1988.49
891355	L1	PODZ	Improved Grassland	F	RES	360001	840000	190	4	43	0.860022	3.59674	0.313916	7.364	66.174	26.463	5.34	6.94002	0.291644	0.10087	0.585175	0.0539261	0.0250213	0.116255	9.06726	1432.71	5773.2	9032.53	402.836	1012.36	672.718	0.532508	3.64945	92.516	0.21997	10.6713	51.3878	25.0263	0.0693474	0.563118	33.1274	43.6773	0.583701	0.83333	27.5068	98.3214	29744.5	52.095	2226.61
891365	L1	GLEY	Arable	P	TILL	360000	860000	90	2	52	1.01959	4.16314	0.25413	2.983	44.757	52.261	5.26	6.5778	0.666895	0.12353	0.55154	0.0203785	0.0151988	0.141686	4.18188	1299.47	4303.9	2229.02	79.9971	596.84	141.852	-3.1946	3.19559	62.1185	0.14311	5.14187	40.5999	10.6553	-0.250654	-0.136621	19.874	9.61995	0.290431	0.280029	26.0858	41.9275	13102.3	13.6472	506.261
891376	L1	EART	Improved Grassland	I	WM TILL	299996	719974	130	0	53	1.03945	2.28459	0.203292	5.951	45.717	48.332	4.88	3.42108	0.593289	0.316725	0.0961093	0.0309357	0.00558519	0.0549123	10.9264	1158.74	3857.57	4315.19	274.119	189.527	476.019	0.560705	7.66138	94.8803	0.256315	10.7005	46.1748	15.4975	0.0313709	0.856676	27.4211	20.1674	0.666598	0.417855	13.009	59.0355	20633.3	19.2037	1587.34
891388	L1	ALLU	Arable	F	ALL	319995	740005	40	0	0	1.28016	1.23	0.112544	0	0	0	5.77	6.04213	1.35061	0.110591	0.12669	0.0748998	0.00327249	0.0110426	3.41337	915.941	1996.06	5730.43	507.822	520.42	384.442	0.0230554	8.44458	125.185	0.170199	12.6342	42.5549	34.6937	-0.0642774	-0.284319	27.7027	18.7853	0.477202	0.431886	16.0593	62.2656	19026.7	31.0674	3650.94
891399	L1	GLEY	Arable	P	RBCH	320007	720007	9	0	40	1.31001	1.94306	0.186244	11.834	77.18	10.987	5.79	14.446	3.86977	0.130054	0.324386	0.0532259	0.00335211	0.00855298	6.02896	916.163	1757.86	9989.95	142.443	426.377	530.773	0.535425	11.9731	106.575	0.157925	13.3652	63.3842	17.1642	0.0685344	1.86787	25.3282	30.3	0.64557	0.611915	28.3265	75.3675	28413.2	33.0026	3534.32
891410	L1	PODZ	Arable	F	FLG	380023	779974	90	8	45	1.06066	1.59152	0.125438	1.727	18.494	79.778	4.38	1.95109	1.05444	0.0712968	0.330172	0.0312938	0.0173839	0.355287	5.94168	697.938	2352.53	1900.74	14.4962	34.928	28.3368	0.169631	9.28144	47.8237	0.0818688	9.97978	30.6822	11.1882	-0.345206	0.178249	24.5854	12.362	0.0824136	0.181865	9.60832	45.7386	16175.7	21.6237	983.12
891423	L1	EART	Arable	I	TILL	380004	819979	115	3	0	1.05298	3.13214	0.272516	4.673	43.557	51.77	4.62	4.33997	0.429579	0.100772	0.389669	0.0519679	0.017063	0.0834175	9.54852	1485.34	4725.53	9230.93	203.231	980.493	566.627	-0.0271534	5.73611	82.2105	0.207841	8.59885	30.7451	11.7596	-0.298938	0.0955132	13.8454	18.8472	0.146276	0.399346	19.938	55.1263	25440	36.6409	3659.83
891434	L1	PODZ	Arable	I	TILL	379998	800003	65	5	38	0.861275	3.16928	0.26857	2.258	33.74	64.002	6.23	10.3989	0.519496	0.101208	0.242597	0.0342445	0.016214	0.0232905	1.91026	1289.29	1828.05	3224.87	80.3938	812.527	61.258	-3.30501	3.10031	109.438	0.160399	3.73466	22.6233	8.28384	-0.259336	-0.215039	8.625	18.007	0.310511	0.0478533	18.6146	38.3754	1074.13	2.86416	552.789
891445	L1	ALLU	Improved Grassland	I	ALL	320000	860000	30	1	27	0.928337	1.33	0.104403	0.283	22.6	77.116	4.78	1.55789	0.361848	0.0821134	0.164965	0.0690146	0.0160515	0.0286041	3.57218	544.839	657.541	1714.1	97.5012	200.454	154.937	0.00613065	1.35147	49.7475	0.0627209	2.60638	10.8615	4.4407	-0.180896	-0.553563	5.83801	6.48668	0.428219	0.139927	5.70145	18.904	6067.24	5.70145	1061.77
891459	L1	EART	Improved Grassland	I	TILL	340019	740021	235	4	70	0.855503	4.04799	0.374557	4.105	63.953	31.942	5.08	7.529	0.977371	0.0747201	0.140405	0.0582039	0.0100033	0.0620621	7.88315	1261.53	4991.77	6322.33	215.562	799.147	382.481	0.662612	6.34851	90.4086	0.144518	6.84088	54.4756	15.9394	0.10408	-5.12909	26.384	27.2378	-0.393063	-1.36818	18.3017	62.3327	25362.6	44.1724	2859.45
891471	L1	ALLU	Improved Grassland	P	ALL	259997	699991	12	0	60	0.520635	16.3675	1.14611	0	0	0	4.72	12.5261	1.80206	0.177944	0.330593	0.0670776	0.0893929	0.784335	28.6544	2484.7	8203.88	7205.03	59.4554	1845.7	241.954	0.723795	14.18	315.522	0.515135	7.31761	66.0065	26.9375	0.198588	1.23079	22.6812	50.6031	0.720381	3.92795	15.3806	47.6954	32508.2	16.348	3654.82
891482	L1	PEAT	Semi-natural Grassland	VP	ORG	339993	720004	120	0	32	0.406928	34.4669	2.35569	0	0	0	4.92	59.8329	6.19089	0.440243	0.54863	0.355058	0.338737	0.538277	32.0706	1139.76	6408.29	8868.24	141.164	332.648	-72.4065	0.395668	8.03966	432.567	0.380294	10.5545	25.5103	51.3391	-0.67592	1.51986	22.743	28.706	0.188445	2.45659	108.169	42.3232	13628.2	10.9454	17285.1
891493	L1	PODZ	Arable	I	FLG	319979	699940	112	0	60	1.02325	2.39904	0.199858	4.041	34.237	61.722	5.11	4.20662	0.797698	0.0431626	0.435166	0.0178398	0.0106613	0.0675889	6.44539	1165.39	3517.05	5535.12	176.692	793.855	395.911	0.530295	6.68901	39.8363	0.241893	5.50316	21.4531	10.3646	0.0589844	1.09653	10.6162	17.8442	0.646827	0.450725	8.95804	41.2583	12048.4	9.43032	1316.24
891506	L1	GLEY	Semi-natural Grassland	VP	WM TILL	399935	839949	100	3	49	0.157381	42.5207	2.35283	0	0	0	3.38	4.51056	4.28706	1.40237	1.92769	0.0676538	1.12088	0.282954	72.59	1684.94	1947.08	10671.8	219.313	399.057	-207.856	0.120446	23.9234	267.184	1.58226	4.06461	6.07442	15.3844	-0.192335	0.126368	10.3996	74.1152	1.05642	0.84786	24.4564	27.8435	3319.67	9.34908	1533.7
891519	L1	EART	Arable	I	TILL	400029	859999	44	3	0	0.91188	2.06318	0.186509	6.159	44.605	49.236	5.28	5.7548	0.975519	0.253359	0.317486	0.0675216	0.00673504	0.0217985	4.80128	947.981	2507.22	5631.92	193.231	498.909	27.6272	0.233991	7.28457	70.6604	0.171083	7.84653	36.3552	13.3828	-0.284879	0.492906	17.9825	20.1471	0.084345	0.54062	18.6225	53.3335	20063.8	18.7734	1929.89
891529	L1	GLEY	Arable	P	TILL	380000	859983	124	4	8	1.10566	2.25514	0.179529	7.246	61.94	30.814	5.36	7.2001	0.634459	0.0908069	0.44993	0.0250264	0.0106216	0.0440618	4.90034	1044.85	2501.94	6543.71	104.493	573.518	353.944	0.327238	4.37157	50.2161	0.164299	7.60316	32.7137	24.451	-0.188518	0.518626	19.2446	17.0039	0.352968	0.691838	22.2053	52.1648	20689.7	40.7348	2084.07
891552	L1	PODZ	Woodland	F	RES	359993	820009	274	4	85	0.97137	4.24103	0.300745	5.397	44.953	49.649	4.01	0.249135	0.184122	0.0510463	0.273232	0.179724	0.0742055	0.481647	13.9341	665.884	3992.44	7655.14	796.435	437.302	398.67	-0.0102546	2.05664	63.6888	0.0625979	10.4936	46.2341	13.8183	-0.18343	-0.12078	19.5846	21.6054	0.131378	0.34899	7.28837	47.8861	17127.4	40.0834	515.537
891562	L1	PODZ	Improved Grassland	F	WM TILL	360089	799995	158	5	55	0.812447	3.1565	0.279259	3.255	37.405	59.339	4.83	4.97408	0.560954	0.11843	0.110626	0.0442568	0.0177723	0.0668426	5.84105	898.752	2760.59	5514.86	158.834	368.42	188.067	-3.09926	3.97463	72.1877	0.154304	6.6514	26.8994	7.18838	-0.213777	0.165905	12.5227	328.973	0.2887	0.128722	14.0272	52.3298	16570.2	18.703	3078.49
891572	L1	PODZ	Improved Grassland	M	RES	320000	820000	400	1	55	0.8431	3.16394	0.270592	4.427	50.168	45.405	4.79	5.12224	0.382756	0.105235	0.537228	0.0885703	0.011326	0.09586	8.65749	1158.21	3482.57	5253.22	524.865	593.839	105.242	-4.07538	2.88708	54.1195	0.0676229	6.18508	18.264	8.88046	-0.442117	-0.567672	11.0516	14.4089	0.392128	0.123225	8.10203	49.4436	17570.3	25.7412	1374.7
891592	L1	EART	Woodland	I	TILL	339976	759985	160	5	42	0.116778	26.7511	1.34224	0	0	0	3.59	9.79488	2.59282	0.294165	1.00205	1.53768	0.135368	0.18264	45.9188	1547.22	1277.26	2557.64	630.951	663.945	134.796	1.6007	7.28032	108.737	0.261194	8.84296	26.9321	24.6175	-0.134146	-0.308413	25.996	48.4531	1.51017	-0.0603761	17.797	86.6396	10781.1	17.8587	3413.32
891625	L1	EART	Improved Grassland	I	MOR	320008	760002	290	4	30	0.818258	3.10256	0.2666	3.267	45.652	51.082	4.83	1.12667	0.320312	0.047978	0.31647	0.200582	0.0237798	0.123146	6.86472	823.516	4462.29	9393	500.688	471.363	725.619	0.100975	13.4684	93.4787	0.253872	13.1917	41.1498	28.2901	-0.126483	-0.213421	27.9832	32.5767	0.435295	0.721467	8.29133	73.1529	19807.6	37.3563	2027.55
891636	L1	PODZ	Arable	F	TILL	260020	859978	30	5	42	1.28021	1.88776	0.130082	3.145	33.026	63.829	5.72	4.43991	1.11872	0.0594726	0.23854	0.0294838	0.00138069	0.0126061	3.57183	927.249	1161.37	2842.6	194.546	577.633	76.5946	-0.0850539	2.28647	27.5489	0.0877053	2.20329	15.4251	6.47262	-0.246532	-0.306735	3.28934	9.67514	0.135431	0.0389917	27.0706	14.2138	5697.99	3.97351	1665.73
891660	L1	PEAT	Woodland	VP	ORG	240032	859975	70	1	90	0.113162	43.2401	2.98072	0	0	0	4.11	14.9704	3.96945	12.1034	0.752056	0.0753985	3.60231	0.425956	96.4787	1114.7	2153.52	26650.6	206.515	317.466	-88.5993	0.701127	0.622496	99.1313	0.0766068	3.02706	-1.32924	11.701	-0.0819658	0.587744	11.1827	12.4148	1.04584	0.529706	53.0643	14.9071	2266.49	44.7682	4095.37
891672	L1	PEAT	Bog	VP	ORG	220055	860078	140	6	65	0.210486	34.3536	1.63315	0	0	0	3.78	6.90349	4.42918	0.82292	0.854109	0.0432102	0.086936	0.147172	39.9534	709.059	2517.31	3481.72	-1.10261	0.191008	102.539	-0.253423	0.695066	54.6131	0.128998	2.89542	8.68041	11.7506	-0.716175	-0.989299	4.76707	16.6994	0.319798	0.481398	22.4809	25.0022	4425.81	-4.55364	2100.33
891686	L1	PODZ	Semi-natural Grassland	F	COL	340014	779979	290	20	90	0.845325	3.92543	0.316846	1.732	38.278	59.99	4.82	4.78988	0.969016	0.0755627	0.212589	0.12226	0.013713	0.043524	7.05841	464.342	2502.11	7860.83	573.54	175.428	359.397	0	0	0	0	0	0	0	0	0	0	0	0	0	0	0	0	0	0
891696	L1	PODZ	Woodland	F	FLG	380001	839931	122	2	29	0.0951587	45.2184	1.54374	0	0	0	4.41	7.3268	6.73025	0.959225	1.44263	0.11324	0.0358237	0.0810761	84.7381	744.388	5939.48	6773.39	235.585	989.331	-238.386	1.35297	0.501176	29.4361	0.448736	2.18481	-6.76266	7.87687	0.149361	-4.36417	6.80736	58.0871	-2.5762	-1.03124	16.2879	38.4958	1456.54	0.629495	2302.55
891709	L1	PEAT	Moorland	VP	ORG	199956	780012	140	10	60	0.0732216	43.742	2.29538	0	0	0	3.58	7.87815	9.73848	1.91505	2.07901	0.0648605	0.0435955	0.206542	70.9975	1093.09	8010.27	2929.09	199.508	711.023	-236.23	-9.33641	1.63602	29.7479	0.352577	2.071	19.695	10.123	-0.849544	-1.23245	4.76789	34.279	0.897875	3.65022	22.0149	27.4764	10864.9	13.4482	1429.4
891720	L1	PODZ	Woodland	F	MOR	219978	779992	115	12	70	0.0708413	45.8787	1.31	0	0	0	3.75	24.9115	4.78979	1.08329	0.84806	0.0701253	0.0130358	0.0380492	63.3482	1325.13	605.725	538.919	206.116	346.982	-254.05	1.43092	-3.75118	25.0907	1.33403	-3.20217	-1.69549	-0.609009	0.201968	-12.7441	-1.73275	7.60422	-0.914817	-4.1499	48.1319	12.9553	496.97	-4.35734	8129.64
891735	L1	PEAT	Woodland	P	ORG	239975	780003	305	1	82	0.0458413	43.9722	1.1	0	0	0	3.14	3.82416	8.50927	1.78817	1.16507	0.0202547	0.0121041	0.0275703	100.809	820.931	441.675	479.617	194.517	150.612	-231.915	0.620407	-1.40926	27.1822	1.36554	-1.88115	11.1673	5.13298	-0.0200588	1.73328	10.9796	18.5929	0.927074	0.630693	30.6153	24.842	88.2971	-35.8614	1263.96
891747	L1	GLEY	Moorland	P	COL	220046	759970	340	30	62	0.252917	10.3808	0.616186	1.395	37.017	61.588	4.29	3.48981	1.43594	0.226689	0.418835	0.594888	0.0705477	0.146671	17.6343	411.626	4716.11	5978.7	244.858	14.5768	1391.64	0.607043	2.47234	209.88	0.661319	1.60764	20.4618	4.53193	-0.847776	0.526971	8.77803	50.2722	0.659462	-0.273959	44.4113	17.294	20864.2	17.6448	1926.48
891759	L1	PEAT	Bog	VP	ORG	360025	779997	410	2	0	0.111984	47.1145	1.85278	0	0	0	2.81	2.51677	4.34823	1.18571	0.432916	0.0321333	0.0356771	0.0604472	106.841	942.974	1195.31	2931.98	202.893	183.345	-259.008	1.58444	5.20164	35.5578	1.07853	3.91566	6.74923	20.7943	0.27132	2.99816	6.33285	284.708	1.59427	3.17748	21.347	65.0726	2420.88	-6.74432	810.767
891769	L1	PEAT	Bog	VP	ORG	320004	799997	690	6	50	0.098619	44.9965	0.99	0	0	0	3.06	5.01373	8.69478	1.18509	1.89917	0.0183453	0.0276703	0.0487059	104.971	606.835	334.401	930.756	192.123	76.6451	-267.828	1.3648	-0.537971	10.0439	1.1858	-2.63204	-2.93921	1.64668	0.160813	-11.7243	-1.23832	200.083	-0.852852	-3.34154	22.6825	78.1781	227.066	-3.73304	1468.4
891805	L1	PEAT	Bog	VP	ORG	300007	779989	565	5	70	0.113476	45.4158	1.64546	0	0	0	3.2	11.3227	5.2233	0.718365	1.85184	0.265038	0.0760601	0.0189853	101.798	862.657	285.172	3359.02	279.719	158.517	-284.768	0.788814	-0.709139	31.76	0.908021	-1.93025	-2.29994	7.11336	0.0184118	0.584686	3.69821	65.8626	1.11434	0.725489	21.8647	75.7823	194.855	9.35718	3448.09
891816	L1	RANK	Moorland	I	COL	260096	779884	645	15	43	0.227445	24.1409	1.51791	0	0	0	3.73	0.643698	0.916031	0.173957	0.313193	0.00835253	0.507217	1.449	62.2027	1379.6	14115.7	22723.9	15.3309	975.667	853.679	0.858715	64.3026	38.7858	0.559814	8.03702	58.8013	24.1121	-0.171956	14.0246	14.3438	155.995	0.729855	3.77111	11.8113	78.4655	23420.5	60.025	715.171
891825	L1	PODZ	Woodland	F	TILL	299998	760000	465	5	62	0.0771746	45.8336	1.78972	0	0	0	3.16	7.37671	4.26547	0.666068	1.62269	0.283062	0.0204683	0.0458467	88.4104	1166.53	620.788	747.469	-296.743	219.99	-312.866	0.257439	1.18347	64.8546	0.49759	0.0836208	1.66239	10.3076	-0.251802	-1.04942	5.25652	22.0358	1.04116	0.8555	15.2083	64.6667	1184.85	-3.01285	2564.37
891839	L1	PEAT	Moorland	VP	ORG	280056	780005	720	5	59	0.0715873	44.5381	0.86	0	0	0	3.07	7.69119	7.86311	0.886116	1.39537	0.106753	0.010312	0.0482628	90.907	459.123	276.032	-7.53974	-357.781	58.5182	-302.152	0.720233	2.09933	18.2606	0.666505	4.76373	5.87187	6.47979	-0.398444	0.36139	5.84987	45.5067	0.794688	1.12018	12.992	80.2794	170.1	0.115214	2101.65
891851	L1	RANK	Moorland	F	SCREE	259996	800038	690	32	18	0.450949	9.75237	0.4368	1.667	12.764	85.569	4.08	0.106975	0.170715	0.100599	0.216157	0.00623501	0.0461553	1.04511	22.4315	736.553	11274.2	14121.4	90.2598	440.884	435.511	0.0960208	3.36099	46.8238	0.307787	7.89504	34.25	20.1149	-0.096281	-0.175231	14.3693	36.873	0.521479	2.16762	5.00401	47.2297	25345.3	42.5198	316.634
891872	L1	PODZ	Moorland	M	COL	260017	819992	480	28	38	0.309271	14.3903	0.694967	1.053	30.439	68.508	3.6	0.690311	0.836958	0.24837	0.551155	0.00897878	0.141343	0.21601	24.8835	537.737	2965.91	5865.7	-12.0847	108.852	-133.411	0.302746	1.35615	30.933	0.138983	2.0302	7.54979	4.48011	-0.249214	0.291838	3.39288	18.6634	0.0843446	0.510692	8.85668	12.1842	4887.76	3.54167	436.501
891884	L1	PEAT	Bog	P	ORG	279991	840068	548	8	61	0	45.6677	0.85	0	0	0	3.21	7.21046	9.09198	1.44269	2.38341	0.0864441	0.034888	0.0371337	81.4877	363.936	263.262	310.273	211.76	28.4145	-268.092	0.1666	2.63131	24.0396	0.396312	6.43417	9.52267	7.54608	-0.0304129	-0.612731	6.64165	27.7419	0.603165	0.799954	18.2378	65.5965	193.684	-0.748024	2013.86
891897	L1	PEAT	Bog	VP	ORG	340009	820009	520	12	60	0.0866032	45.3737	1.35	0	0	0	3.33	7.20754	6.42673	0.947474	2.39914	0.315688	0.0369031	0.119385	74.9596	900.401	1395.45	1161.47	-283.195	183.468	-645.092	1.45692	-3.07546	46.5298	0.281374	-1.67884	-0.597242	8.25187	0.164024	-12.2415	3.16591	32.8772	-0.88947	-3.86784	16.1492	48.6284	2496.55	-1.75361	2640.07
891963	L1	GLEY	Semi-natural Grassland	P	MOR	260055	720011	238	14	85	0.484776	6.69339	0.498445	1.701	48.935	49.364	4.4	2.96773	0.700394	0.23365	0.164135	0.0694606	0.017323	0.205069	12.1243	730.263	3482.74	6150.73	41.4282	233.899	402.584	0.353916	9.78245	109.934	0.215446	9.55605	37.5398	21.2444	0.0486437	0.915591	18.5172	67.919	0.342649	1.6985	16.4638	57.1257	18111.7	24.4456	1409.98
891974	L1	PODZ	Moorland	M	CRY	280017	820000	620	9	50	0.137161	45.9464	1.27415	0	0	0	3.12	5.40226	6.44698	0.80924	2.48605	0.116447	0.05128	0.118606	86.4866	914.413	937.461	1537.6	217.129	125.651	-116.15	1.28107	1.19884	64.1129	0.583213	1.8209	1.89121	9.93511	0.522436	-3.73118	5.34949	55.8425	-2.83979	1.25247	21.4862	87.4342	1358.53	14.0738	1863.8
895478	L1	PODZ	Moorland	F	TILL	300110	739922	230	12	68	0.105317	45.5177	1.45994	0	0	0	3.25	9.03706	5.31826	0.752051	2.31662	0.57532	0.0196045	0.0968057	77.8064	890.753	1055.44	602.818	334.319	125.491	-96.7159	0.762087	-0.246899	50.4191	0.638215	-0.641236	-0.260072	11.0228	0.0124718	0.77671	7.88553	92.7895	0.906021	1.03376	15.7227	112.138	1317.28	-22.6354	3242.43
926200	L1	PODZ	Arable	M	RBCH	360025	739971	46	1	30	0.991428	2.98483	0.248967	4.701	50.999	44.3	5.49	9.82021	1.40907	0.104071	0.291927	0.0362477	0.0101484	0.036702	5.49191	1624.05	4439.87	5302.24	270.598	1036.75	961.752	0.190943	11.9941	128.234	0.222528	11.8917	47.7153	28.1039	-0.0120043	-0.465532	32.7419	94.2941	0.0322043	0.464355	33.9756	101.256	21495.2	43.8299	4196.65
926211	L1	EART	Arable	F	FLG	360006	639988	156	3	60	1.02358	2.43879	0.244389	3.863	51.677	44.46	5.25	6.69043	0.946341	0.0503	0.33175	0.0999798	0.0210831	0.0412411	6.11699	1041.65	1900.66	3396.93	251.741	1264.39	254.685	0.0788221	4.51463	51.0592	0.124146	7.15642	25.8849	11.7649	-0.167288	-0.275598	17.7845	14.2925	0.0297118	0.238243	13.6124	60.6519	12571.9	37.2184	1929.19
926221	L1	EART	Improved Grassland	I	TILL	360012	620008	107	5	60	1.29351	1.56358	0.162318	4.815	50.442	44.743	5.27	5.50032	1.00748	0.0553817	0.286119	0.0781408	0.00472004	0.0115257	3.67208	643.578	1225.82	3988.73	173.684	318.215	260.732	-0.0545614	3.19928	51.9801	0.0728835	7.50598	31.4462	9.75828	-0.110591	-1.14943	22.1282	11.6664	-0.00341996	-0.308742	9.85951	36.219	15796.5	43.9072	1413.64
926231	L1	RANK	Semi-natural Grassland	F	RES	380030	619968	295	7	34	0.603462	6.18358	0.552418	5.545	61.08	33.375	4.25	3.85812	2.67048	0.167921	1.7558	0.106857	0.0355813	2.52878	22.44	1519.51	7757.45	4568.46	534.934	889.776	565.19	0.752934	3.68255	66.175	0.211429	11.8166	49.33	14.6801	-0.0255368	0.550303	33.3168	26.9286	0.223321	0.423552	7.73197	96.9963	38366.6	37.2894	1269.64
926240	L1	EART	Arable	M	FLG	299983	579988	15	2	10	0.781734	3.07594	0.258535	3.411	24.249	72.341	4.48	2.07466	0.222685	0.0676811	0.303346	0.0483768	0.0266306	0.138204	9.86894	1557.32	3724.51	5022.94	250.164	1068.46	363.61	1.1175	5.8183	71.0675	0.223449	7.53285	46.1254	25.1602	0.143708	-0.55038	27.4378	61.1759	-0.0797417	-0.0879086	11.6011	67.4659	14949	34.0881	856.767
926250	L1	EART	Improved Grassland	M	TILL	280050	560017	100	2	45	0.455174	13.6243	1.18949	0	0	0	5.58	21.8941	2.25999	0.359705	1.39911	0.213867	0.0441839	0.26421	11.5641	2512.73	5756.6	5024.67	155.446	1258.62	797.483	0.052548	12.2599	57.4402	0.69631	7.88938	65.6916	16.0609	-0.161408	-0.403679	36.503	53.2294	-0.00633493	0.639349	26.5215	103.701	24530.5	48.9386	6696.92
926261	L1	EART	Improved Grassland	M	RES	320003	580010	259	1	50	0.782071	6.001	0.446004	5.31	71.068	23.622	5.46	16.363	0.991426	0.185961	0.174446	0.0279596	0.0221587	0.0523368	7.75018	1447.59	1845.79	3437.77	61.4876	741.033	200.537	0.0131289	14.2255	57.0056	0.237334	4.11092	30.0598	8.4422	-0.157308	-1.0889	16.6982	43.2456	-0.00736624	0.13553	17.5155	50.5808	16951.7	34.0895	4955.14
926271	L1	EART	Improved Grassland	M	FLG	339993	579963	120	5	50	1.14074	2.32451	0.207929	3.931	36.28	59.789	4.55	2.57402	0.292832	0.0826115	0.147178	0.0621695	0.036652	0.101969	8.55464	889.947	2117.52	4801.9	185.455	574.917	237.479	0.695637	5.26538	74.7785	0.203578	4.26546	23.1525	8.1664	0.000981183	-0.837398	13.933	21.6083	-0.0831322	-0.138925	9.76626	35.2527	10029.5	23.7904	631.845
926282	L1	EART	Woodland	I	RBCH	360023	680043	18	0	60	0.0945027	40.1155	1.53496	0	0	0	3.29	14.5144	3.728	0.654179	0.95033	0.753001	0.0746126	0.216045	67.8292	956.534	933.575	1283.07	215.458	160.461	40.659	-0.0804776	0.907424	51.3242	0.33636	2.24571	4.89121	6.37147	-0.442203	-2.86358	9.34298	43.9009	-0.0207499	-0.705983	29.9354	42.9647	3890.06	11.6526	4438.55
926294	L1	GLEY	Moorland	VP	TILL	360021	659974	453	3	83	0.118979	48.8006	1.7911	0	0	0	2.71	0.251538	1.03131	0.524736	0.148335	0.00598406	0.0916949	0.146105	81.1572	942.171	1820.33	3920.9	18.846	165.728	-20.7285	0.308003	2.89964	43.7284	0.278383	2.53997	3.58892	1.76495	-0.294307	-1.6458	9.54632	80.9984	0.0719342	1.75827	10.2311	18.8633	3889.57	18.9412	250.656
926306	L1	EART	Improved Grassland	F	RES	379997	659992	225	2	66	0.64427	9.50994	0.731793	5.489	66.771	27.74	5.25	21.2594	3.94724	0.0996339	0.258339	0.0566762	0.0306204	0.143543	11.5902	1526.73	3214.31	7499.92	339.474	564.186	181.785	0.00923195	10.3774	70.4087	0.235029	4.4615	35.0047	11.3022	-0.175076	-1.05193	9.54196	29.0147	-0.00887991	0.17082	31.3424	50.1058	16598.6	43.4853	6363.06
926327	L1	ALLU	Semi-natural Grassland	P	ALL	260036	560014	78	1	50	0.495783	6.25389	0.528505	2.803	49.413	47.785	5.09	8.63775	1.43419	0.197625	0.152901	0.155041	0.0175608	0.088934	7.68358	842.939	2088.69	3377.29	243.594	321.173	252.537	-0.226915	36.7293	75.142	0.256889	7.77084	40.2041	14.1353	-0.366933	-0.674431	28.1269	45.6139	-0.288712	0.521478	18.6777	95.8266	15336.4	36.7036	2865.56
926337	L1	EART	Semi-natural Grassland	M	TILL	280008	579999	248	9	45	0.600355	7.38418	0.574633	5.287	68.962	25.75	4.25	2.97286	1.01169	0.193928	0.503011	0.0437278	0.0714531	0.464788	21.889	864.523	4704.67	11594.9	109	433.458	180.158	0.858285	11.68	68.4528	0.26326	4.23683	31.3392	7.73769	0.0141053	0.446676	13.0816	40.2895	0.231028	1.33336	7.08151	35.7067	20168.4	41.1819	882.432
926347	L1	EART	Improved Grassland	I	WM TILL	240000	640000	50	2	32	1.12244	2.27813	0.211616	6.697	50.916	42.387	4.52	5.47439	1.42884	0.135134	0.150287	0.0865331	0.00535811	0.0126863	7.14144	864.421	2533.72	9068.66	287.234	367.962	417.799	0.114317	3.21763	97.1622	0.123406	13.086	39.8196	13.1983	-0.156082	-0.0755649	24.0276	24.5535	0.0307672	0.322785	18.4981	68.519	22000.6	65.2002	1563.89
926358	L1	GLEY	Semi-natural Grassland	P	TILL	239999	599998	225	9	59	0.183651	14.1193	1.12163	0	0	0	4.79	11.4065	3.16224	0.438052	0.2304	0.0176431	0.0230569	0.0792324	16.4276	1069.53	2378.81	1563.49	11.9205	406.002	81.9619	0.793973	8.48585	239.347	0.248379	2.38034	22.9843	4.80165	0.0255941	0.304619	6.98927	34.7993	0.218027	1.59425	14.2464	19.6393	14424.9	14.8817	3030.96
926404	L1	EART	Improved Grassland	M	WM TILL	239977	619984	58	12	35	1.06895	3.43811	0.317619	7.29	61.985	30.725	4.57	4.67233	1.2795	0.158708	0.303929	0.148927	0.0178928	0.0471561	9.04695	894.887	1931.57	9356.94	336.694	354.256	168.554	0.737122	8.43958	70.8496	0.206006	13.8325	47.1206	18.9546	-0.010607	-1.01111	27.6651	28.2836	-0.0847537	-0.0828623	14.3744	75.6035	18244	54.134	1245.75
926415	L1	GLEY	Improved Grassland	P	TILL	260035	620000	215	5	35	1.05439	3.98281	0.358335	3.649	53.959	42.392	5.37	7.0982	2.40798	0.0949391	0.268198	0.11776	0.0211744	0.033624	6.77052	1409.08	1685.88	6398.93	117.241	806.117	207.348	-0.0156127	7.72992	138.649	0.215133	7.42928	42.9044	14.4254	-0.204789	-0.85503	21.3401	30.1044	-0.00853501	-0.170395	15.4089	60.4839	18445.8	44.163	2410.19
926426	L1	EART	Improved Grassland	I	TILL	279988	639997	255	1	30	1.057	4.22963	0.35048	3.903	38.518	57.579	5.91	9.42983	2.50746	0.100082	0.372737	0.0565495	0.0300766	0.0964668	4.60817	1202.27	2945.26	4222.38	107.82	551.789	300.458	0.814279	5.33987	50.8361	0.148278	5.10203	34.1005	9.29873	0.0270113	-1.17078	18.6077	22.8018	-0.083883	0.0320085	14.3726	45.4093	14986.4	36.3152	3226.43
926436	L1	PODZ	Improved Grassland	F	FLG	319982	639985	190	1	70	0.596808	6.76612	0.574931	4.461	61.191	34.349	5.45	11.7649	1.28299	0.172781	0.637184	0.0525776	0.0253827	0.135091	11.6289	2256.51	5519.77	10008.2	281.219	1527.39	296.746	-0.0291201	8.69303	59.2659	0.215875	6.5379	46.589	12.9567	-0.143969	-0.908157	24.1208	20.1525	-0.00638249	0.0542926	17.1633	67.1923	19795	53.5673	3904.61
926446	L1	EART	Improved Grassland	I	TILL	300017	640000	236	4	48	0.987424	3.9627	0.374997	6.05	69.137	24.814	5.58	9.56208	2.44365	0.147462	0.467572	0.055395	0.0103977	0.0432779	6.14346	1643.85	4636.26	6392.3	277.649	1076.53	794.164	0.73866	5.63455	145.14	0.207032	14.8043	81.3822	19.3762	-0.000687861	0.580043	53.3909	33.7866	0.226626	0.462427	23.1499	83.1446	29033.2	50.1563	3559.56
926487	L1	REG	Semi-natural Grassland	EX	AEOL	119982	760002	20	25	130	0.869001	7.54125	0.224506	2.072	23.069	74.86	7.2	36.234	3.44591	1.0918	0.19171	0.0452924	0.0113673	0.0112922	0	459.42	274.252	823.173	43.3555	191.321	240.008	-0.0703305	10.8371	21.4826	0.062359	2.37933	8.47598	2.35158	-0.340099	-1.39652	7.41144	3.47818	-0.00975747	-0.505027	1378.36	15.5494	2653.79	18.9095	174212
926499	L1	PODZ	Semi-natural Grassland	M	OTHER	139997	779966	20	4	45	0.539052	10.314	0.966988	0	0	0	4.48	3.1235	4.33449	1.11931	0.554296	0.184843	0.0497203	0.810696	24.8965	1689.29	12410.7	20117.3	643.636	1092.11	1462.27	0.0299412	9.7089	26.4207	0.349378	41.9079	159.3	52.6992	-0.222496	-0.0585486	173.076	12.9889	-0.0099057	0.353478	30.8979	132.131	47434.8	125.735	3065.74
926511	L1	PODZ	Moorland	P	COL	259980	600000	408	14	85	0.164095	38.7497	1.96493	0	0	0	3.45	0.366036	0.79188	0.44562	0.943144	0.00499918	0.099091	0.617271	64.3453	1186.15	8068.93	3540.92	-26.1363	331.363	-83.9573	1.55558	21.729	15.6449	0.365159	0.367165	11.9565	13.1934	0.0508348	-1.46643	4.37143	145.64	-0.177509	2.42919	5.62392	17.8958	12335.4	-6.34488	241.471
926541	L1	GLEY	Semi-natural Grassland	P	TILL	200007	560003	110	5	40	0.368904	11.7076	0.8928	2.968	54.6	42.433	4.67	6.98883	1.60129	0.41777	0.274926	0.250861	0.0563788	0.199519	13.3508	825.211	3174.01	5850.91	95.3642	270.406	43.1705	0.337963	7.25095	210.319	0.245225	8.66172	40.57	8.11712	-0.0701236	-0.373595	22.6086	41.431	0.0336096	0.864616	42.1053	66.1818	23568.2	29.1542	2905.57
926552	L1	EART	Improved Grassland	I	TILL	220002	559964	100	5	60	0.809419	4.87842	0.501042	7.508	61.7	30.792	4.45	4.26147	0.898904	0.18753	0.291351	0.327811	0.0523156	0.138756	11.1793	2401.28	3638.16	13366.7	733.717	1468.63	256.044	0.303782	29.6615	87.8039	0.362662	14.1425	74.3472	33.6779	-0.0169627	1.78959	51.2542	44.8094	0.0321467	1.06004	12.4823	84.9167	23505.5	58.4672	1753.5
926563	L1	PEAT	Woodland	P	ORG	240040	560034	25	0	55	0.314004	27.5268	1.6012	0	0	0	3.48	0.323878	0.269287	0.113828	0.290621	0.00859417	0.286347	1.81286	64.8111	2713.65	11338.6	5453.56	9.43709	1603.02	77.1937	0.782142	7.62477	28.5774	0.236104	1.8559	34.7525	35.2414	0.123334	-0.191715	11.4849	46.2768	-0.0787761	2.37845	2.61276	18.7501	27436.8	20.7054	296.057
926573	L1	RANK	Improved Grassland	F	RES	240043	540047	75	0	16	0.792231	6.59029	0.673463	8.253	62.522	29.225	4.52	5.7	1.35	0.23	1.57	0.25	0.04	0.15	12.8903	1902.7	3533.44	8144.89	637.068	974.835	269.811	0.142889	16.8348	121.562	0.324922	11.0201	60.8325	14.1443	-0.0485782	0.242246	36.4995	38.8078	0.0317176	0.632596	10.8084	87.0659	23594.5	62.0202	1716.01
926581	L1	EART	Improved Grassland	F	TILL	320046	660038	297	6	83	0.674785	5.3703	0.457016	5.206	64.28	30.514	5.27	8.73811	1.26115	0.120929	0.101387	0.0472644	0.0187298	0.157651	10.1903	1775.85	7151.49	7937	443.543	1258.82	1007.24	0.855582	10.182	57.2805	0.297537	11.1246	27.7391	12.4298	-0.0578502	0.510656	17.0132	36.7455	0.29531	0.682601	17.0288	84.3152	22409.8	62.3559	2708.13
926591	L1	GLEY	Improved Grassland	I	TILL	299998	659999	241	6	40	1.0564	3.89403	0.286718	4.654	51.841	43.505	5.41	8.00681	1.78016	0.0836796	0.14521	0.0386437	0.0118928	0.022248	6.394	1087.35	1570.08	9525.54	137.851	525.826	197.562	0.440466	5.08984	80.4143	0.197283	6.92329	26.4576	8.34266	-0.188195	0.586131	12.3966	29.6486	0.523842	0.983862	14.3929	43.6586	14413.3	55.6518	2443.57
926601	L1	PODZ	Arable	M	TILL	339996	659992	252	0	33	0.895092	5.17404	0.364612	4.653	51.078	44.269	5.43	10.81	0.77	0.06	0.29	0.02	0.02	0.16	7.57159	1480.16	5133.61	8163.85	82.623	527.418	676.68	0.0892758	4.63965	35.8138	0.252414	5.42069	24.7397	6.93103	-0.15119	-0.502448	14.0534	18.2224	0.0302328	0.692586	22.7845	44.4931	13939.7	41.0379	3180
926611	L1	ALLU	Improved Grassland	I	ALL	279982	659993	160	0	58	0.856143	3.70784	0.238815	5.851	38.836	55.313	4.43	3.25883	1.00229	0.114091	0.207678	0.190136	0.0197459	0.0453319	7.85798	637.159	1382.34	7747.44	484.653	201.444	248.226	0.00023287	4.43782	117.449	0.254575	15.736	29.195	21.5932	-0.216997	-0.876813	24.6309	56.0369	-0.00699828	0.0425982	10.2236	102.084	11171.9	58.0654	1040.11
926621	L1	EART	Improved Grassland	F	WM TILL	239962	679973	40	10	59	0.955853	4.21842	0.290181	6.134	50.243	43.624	4.37	1.74	0.46	0.14	0.11	0.06	0.02	0.18	8.6384	860.253	3263.04	5514.77	327.723	438.82	312.83	0.180876	22.4288	71.8109	0.180978	11.2475	37.1829	51.8097	0.00387657	0.0162707	30.3173	171.562	0.0309993	0.836691	15.6701	72.9305	16988.3	50.0691	965.961
926631	L1	GLEY	Improved Grassland	I	WM TILL	280014	679993	71	2	50	1.10858	3.54647	0.273248	5.094	52.85	42.056	5.79	8.86385	1.76667	0.102272	0.112722	0.0275036	0.00556765	0.0258029	6.74122	1483.69	4715.59	6144.2	180.1	881.302	986.526	0.0233832	5.6183	92.3774	0.245743	9.79496	25.2594	15.0145	-0.123459	-0.870607	18.0921	43.3361	-0.00836355	0.115842	27.9024	70.8039	20044.9	55.6207	3735.99
926642	L1	GLEY	Moorland	P	COL	180063	679966	250	18	30	0.196591	30.7545	1.31243	0	0	0	3.23	1.34186	3.18762	0.875979	0.880771	0.0057262	0.0939956	0.0979054	41.4537	551.261	1507.58	2574.88	-0.988468	116.351	9.59638	0.707305	4.87421	20.7544	0.680594	1.08339	6.58691	6.17556	0.0487795	0.0643199	4.20857	93.7019	-0.0758055	1.28052	12.2443	26.6628	3243.24	5.07133	385.332
926651	L1	PODZ	Moorland	I	COL	180001	719960	25	19	40	0.281674	25.228	1.53123	0	0	0	3.89	3.98616	4.23107	1.05674	0.850107	0.0730099	0.639535	0.111827	38.2045	1849	1290.56	32761.5	38.7417	1013.45	144.495	1.01093	18.6318	63.3602	0.347391	4.11514	11.4888	26.7291	0.170996	0.980393	13.3591	147.223	0.248206	1.80157	11.8105	46.735	6881.29	80.4271	1296.1
926662	L1	PODZ	Semi-natural Grassland	M	COL	199958	719934	195	10	30	0.172271	39.4516	2.83789	0	0	0	3.68	2.956	4.59847	1.46444	1.83314	0.0456819	0.23715	0.115631	42.8224	2971.4	2139.9	9345.33	-9.28084	741.558	-30.4545	-0.515821	5.25941	21.4843	0.275126	0.722743	6.39688	10.2339	-0.549923	-1.09116	5.77204	75.2885	-0.614497	1.54229	19.5262	22.7384	5008.6	34.113	1345.38
926672	L1	PODZ	Moorland	I	COL	140021	740009	275	4	31	0.7219	7.82136	0.358447	2.362	34.471	63.168	4.38	1.52255	1.31222	1.3353	0.655841	0.00993358	0.0115823	1.90449	17.2634	443.646	19496.7	8124.3	121.891	282.546	6032.79	-0.0373261	2.24308	43.3682	0.109364	40.318	70.943	89.9675	-0.304019	-1.17176	101.446	9.74603	-0.0102987	0.315497	149.751	66.1072	50521	96.9289	10734.5
926684	L1	GLEY	Semi-natural Grassland	P	COL	159986	740020	150	19	65	0.0733303	28.5828	2.16356	0	0	0	4.93	5.50048	4.3542	1.62446	1.67951	12.0971	0.0274165	0.32318	34.4047	2613.98	8546.43	8497.43	22642.3	951.451	417.371	1.07964	6.4767	106.72	4.32965	55.3591	11.1851	20.5264	-0.15106	1.62167	15.6947	46.5621	1.13073	3.59323	20.2487	86.7263	13739.8	38.4981	2711.31
926695	L1	GLEY	Semi-natural Grassland	P	COL	140083	719984	45	16	57	0.26294	15.1811	1.15666	0	0	0	4.28	1.44339	2.02857	0.804789	0.67597	0.362434	0.142783	0.898036	27.6991	1515.58	8598.85	16121.8	260.956	692.628	311.178	0.00526426	5.36687	39.357	0.215803	10.1643	43.6118	19.2058	-0.0271406	0.249594	16.7292	25.5504	-0.0074513	1.42418	10.3416	55.1192	21381.5	70.2689	1619.19
926728	L1	PEAT	Moorland	VP	ORG	200101	699977	308	7	50	0	44.8306	1.96745	0	0	0	3.29	5.4742	8.55912	1.76963	1.20543	0.0324571	0.153981	0.114357	72.0901	1062.79	812.282	3313.34	-20.225	103.777	-26.1248	-0.0767639	1.59195	28.046	0.622277	3.09911	0.760722	14.525	-0.263949	-2.18098	2.89273	123.384	-0.014023	0.435527	27.6444	47.5242	1482.62	15.9195	1622.07
926753	L1	PEAT	Bog	VP	ORG	300027	600043	475	6	90	0.0612172	44.7326	1.79326	0	0	0	3.01	4.3886	6.59198	1.37544	0.943328	0.03708	0.118097	0.0485972	81.3778	762.79	382.822	2191.55	27.5454	174.551	-32.708	1.77027	6.97219	33.9163	2.34703	3.10381	4.99521	16.3914	0.239148	1.11684	6.49545	232.147	0.487075	2.09477	23.8037	72.7223	961.815	-3.19716	1167.96
926764	L1	GLEY	Woodland	P	TILL	319974	599974	370	6	50	0	44.5708	1.75765	0	0	0	2.98	7.83046	2.4221	0.343508	0.362965	0.081925	0.0634459	0.0930368	84.1837	1030.34	701.118	1884.91	29.266	187.829	-50.3454	1.14123	4.32864	30.7039	0.552337	5.72063	9.48535	11.9584	-0.331447	0.411689	9.42739	42.6177	1.139	1.99492	15.1904	34.8944	3068.17	9.22344	2191.07
926787	L1	PODZ	Improved Grassland	F	WM TILL	180030	659939	28	8	75	1.06967	3.118	0.313064	3.291	49.347	47.361	4.31	1.68329	0.449332	0.139162	0.20923	0.317703	0.0326367	0.0762025	9.2966	1017.69	1792.21	7572.06	937.313	531.551	173.988	0.810811	44.1391	99.6081	0.267064	13.9258	30.2794	29.1597	0.0799613	0.973177	18.5779	48.1651	0.248028	0.71614	15.4578	79.9613	13192.9	55.7337	1370.69
926798	L1	PEAT	Bog	VP	ORG	180164	639992	220	0	50	0.0775194	48.766	1.8699	0	0	0	3.19	7.65195	10.5686	2.62255	0.485881	0.167044	0.0390262	0.0270189	75.6823	623.885	501.452	2401.03	75.863	52.3102	-33.5809	-0.477085	10.5751	17.7801	0.808279	0.662836	0.704151	10.0758	-0.535307	-1.39621	3.11264	169.516	-0.620401	2.27514	47.4062	48.6154	1255.13	17.3323	2834.97
926808	L1	PEAT	Moorland	P	ORG	200009	639964	350	6	60	0.119043	46.1734	2.39914	0	0	0	3.42	1.04	2.15	1.1	1	0.01	0.07	0.12	50.055	993.151	3019.61	4552.08	-78.3421	152.046	-58.9362	0.7745	16.4162	13.1614	0.908188	1.91031	8.65482	22.631	-0.0548408	0.0294465	6.41357	278.3	0.0655228	8.37303	8.68868	39.1127	5594.4	24.4769	535.192
926825	L1	PODZ	Semi-natural Grassland	M	RBCH	140024	799988	25	5	70	0.811444	7.65963	0.581249	1.768	33.999	64.233	4.19	0.959152	1.00546	0.272013	0.228652	0.0433006	0.0310975	0.434259	16.3298	1046.04	4150.66	4497.44	30.6931	569.513	182.434	-0.0109067	13.6101	24.2324	0.173266	3.3118	55.7739	8.27563	-0.205262	-0.687999	17.0423	106.586	-0.0092991	1.1377	8.7977	25.1163	14349.2	22.0873	744.341
926835	L1	PEAT	Bog	P	ORG	140062	659982	137	5	70	0.109524	47.78	2.14706	0	0	0	3.36	2.86477	7.15497	1.99436	1.27828	0.00806298	0.0263662	0.023145	56.1382	684.24	531.896	1736.34	16.1199	68.3955	-9.40032	0.417994	9.27183	15.2245	0.966468	1.95993	3.30391	6.98217	-0.169548	-0.852965	4.03303	136.248	0.0726402	3.60535	28.7623	47.8283	1193.8	14.256	1363.57
926855	L1	GLEY	Semi-natural Grassland	P	COL	260044	680005	160	10	70	0.347012	9.30316	0.909723	4.076	54.273	41.651	5.33	15.3364	2.81715	0.214632	0.297489	0.0595549	0.0383717	0.11481	11.6637	2386.51	8229.3	8845.94	150	1358.15	882.575	0.677151	6.10494	124.109	0.586688	18.8333	27.9536	18.373	0.0234252	0.0111412	24.2928	79.2478	-0.0739047	0.577694	54.8598	189.338	32349.8	80.5704	5154.81
968482	L1	GLEY	Arable	I	TILL	299993	680005	99	5	32	1.3478	3.53069	0.194134	6.672	46.999	46.329	5.34	7.83099	1.23098	0.0608615	0.229177	0.0427693	0.00156032	0.00713872	5.97051	948.085	2274.06	5661.53	191.032	439.22	-137.178	0.510197	5.79074	94.7436	0.155355	14.3876	35.4536	32.7036	-0.0297394	0.624991	28.469	82.6009	0.266986	0.547952	23.1783	74.0806	19831.4	39.4535	2817.82
968492	L1	PEAT	Bog	VP	ORG	280016	959980	110	8	70	0.0961348	46.8203	1.83159	0	0	0	3.3	2.57705	8.34185	2.49393	1.33229	0.00555328	0.143618	0.0430689	68.0174	924.424	562.736	4975.11	12.2004	151.495	127.957	0.118635	2.82234	14.2967	0.399635	3.64313	2.97932	4.30695	-0.246688	-0.462428	2.54537	18.6362	0.29098	1.66066	24.0072	14.7228	759.351	10.5762	981.034
968536	L1	PEAT	Bog	VP	ORG	240029	920014	420	8	60	0.115665	47.316	1.48781	0	0	0	3.22	6.60945	11.1199	1.93249	1.9501	0.0294026	0.00854622	0.0204716	68.7294	551.585	202.44	840.838	13.1889	32.3847	81.4992	0.510754	0.901599	23.7311	0.595785	1.96163	1.62083	5.82221	-0.2413	-0.790694	2.15426	28.4499	0.687996	-0.378193	33.089	51.2806	217.592	6.36818	2297.88
968577	L1	PEAT	Bog	VP	ORG	240025	880000	500	2	40	0.0749048	45.3343	1.11088	0	0	0	3.17	7.10005	11.9163	3.92868	0.860537	0.0170208	0.00908734	0.0123591	83.6163	578.023	307.253	1075.97	17.3597	64.1101	-10.3311	1.18451	2.03808	21.7274	0.665516	4.67755	5.3474	2.66457	0.0904585	0.659239	4.1435	30.1833	0.833949	1.4755	42.9641	66.9738	773.24	17.8932	2194.42
968587	L1	PEAT	Bog	VP	ORG	299986	939982	162	1	42	0.107778	47.1522	1.46098	0	0	0	3.27	5.79478	15.8834	2.24892	0.706429	0.0110428	0.00517979	0.010071	85.2171	348.715	332.37	620.87	6.25929	85.8676	126.266	0.138953	5.10191	18.6434	0.739567	3.90789	3.84389	6.0655	-0.207032	-0.983374	3.37489	56.7215	0.301878	1.86667	48.2144	43.1754	531.371	6.99069	2466
968597	L1	GLEY	Improved Grassland	P	TILL	320000	960000	30	1	39	1.28519	2.24051	0.219419	6.514	52.682	40.804	4.85	4.558	1.25884	0.153884	0.109916	0.0240922	0.00545294	0.0205499	5.44035	912.333	1485.15	4666.27	172.371	411.706	202.378	0.587894	14.3724	142.658	0.373754	11.9203	49.7882	19.7335	0.0275874	1.82765	34.4867	22.0486	0.363804	0.966116	19.4899	82.3458	14651.7	32.6337	2084.03
968619	L1	PEAT	Moorland	VP	ORG	220018	959960	85	4	85	0.413501	20.6142	0.847448	0	0	0	3.47	1.24648	2.43057	0.828492	0.340809	0.00187706	0.0432446	0.108165	33.605	342.217	1986.06	2129.95	1.83054	58.87	93.8245	0.562499	0.64689	34.9109	0.0224097	2.42151	14.0756	2.64508	-0.512537	-0.498367	4.38433	10.1143	0.793629	0.101857	14.6949	9.58002	7005.26	8.34355	506.554
968630	L1	RANK	Moorland	P	RES	240005	959995	228	5	32	0.130593	45.4299	1.88631	0	0	0	3.44	4.3915	10.8904	2.05736	1.08216	0.00378619	0.0056856	0.0131485	61.25	610.474	610.1	753.577	-36.9189	116.434	161.961	0.12214	2.51597	21.2535	0.339853	3.27583	3.84769	5.23457	-0.0256212	-0.2561	3.03943	31.4187	0.273774	2.8807	36.0791	24.4392	1448.79	0.77314	1751.61
968639	L1	PEAT	Bog	VP	ORG	240107	940041	540	16	62	0.129226	46.3636	1.6911	0	0	0	3.15	3.92885	15.2637	1.75184	0.836465	0.00391342	0.00530845	0.0108737	86.995	823.157	564.479	750.894	3.82363	121.654	93.9801	0.511849	1.93017	17.9966	0.311505	1.67602	1.38867	3.249	-0.287693	-0.506125	2.13967	30.4522	0.682542	1.1075	46.1477	37.8363	896.05	-5.54894	1821.41
968648	L1	PEAT	Moorland	P	ORG	259978	900069	235	5	70	0.131889	46.5444	1.98663	0	0	0	3.18	1.91016	4.90938	1.39182	0.770306	0.00706963	0.255135	0.0920233	65.6223	715.946	884.067	5309.65	-36.5481	176.816	80.1148	0.158178	1.773	29.5198	0.272003	3.25747	3.219	3.33215	-0.136907	-0.331291	2.93614	25.2429	0.252089	1.50484	19.4611	10.8145	1426.77	3.20203	662.017
968659	L1	PEAT	Bog	VP	ORG	259958	879999	670	5	60	0.0659542	45.3182	0.929264	0	0	0	3.36	6.8394	11.0507	1.60725	2.79783	0.581533	0.00519636	0.0223696	64.0897	772.273	107.724	237.275	167.914	119.354	-314.901	0.751764	0.981457	20.6735	0.480543	3.61139	5.30061	7.03147	-0.299355	-0.693243	4.00753	15.4854	0.567424	0.253551	23.0031	81.7036	204.597	-103.66	1880.53
968670	L1	GLEY	Semi-natural Grassland	P	TILL	160027	819983	25	5	70	0.119159	27.6003	1.88736	0	0	0	4.21	3.71935	5.8715	1.07399	1.23054	0.125712	0.289476	0.0631594	29.0933	1610.08	1325.79	10174.7	38.939	428.051	-634.363	0.504963	2.11331	25.6366	0.325588	2.67037	10.7964	21.9375	-0.00907269	0.971292	5.35333	26.2331	0.283782	1.02711	15.0318	68.5103	5000.38	20.2685	1659.68
968682	L1	PEAT	Moorland	VP	ORG	120023	839996	130	3	65	0.0885079	43.4705	2.91336	0	0	0	3.95	6.1724	10.3074	3.78314	1.66395	0.0123973	0.102502	0.107188	56.6416	1588.57	1888.33	6504.74	-37.0399	471.898	98.8033	0.16666	4.18137	23.97	0.380546	3.82331	7.9904	11.8244	0.257425	0.125739	6.47488	35.7825	0.260994	2.74436	26.0637	14.7389	3245.17	5.15683	1949.72
968693	L1	GLEY	Moorland	P	TILL	140007	860048	190	4	48	0.198091	44.1474	2.04831	0	0	0	3.67	2.53676	3.52114	1.44628	0.789083	0.00350644	0.0517154	0.42721	68.6175	777.271	7756.88	6624.82	15.5144	129.881	71.7434	0.665097	0.822083	20.7956	0.114851	4.13873	35.3163	14.9737	-0.616279	-1.18363	19.6743	21.8037	0.87781	0.903861	19.4251	18.0432	12549.8	15.1663	1506.43
968703	L1	PEAT	Bog	VP	ORG	79987	840008	35	9	70	0.168318	46.9365	1.5054	0	0	0	3.32	6.03205	14.1823	3.20394	1.27301	0.00310372	0.00130503	-0.00091583	69.0363	390.198	180.788	306.047	4.27155	25.832	89.9508	0.495143	3.1135	12.8586	0.405989	1.52246	1.38187	5.14116	-0.359356	-0.731855	1.90879	33.4667	0.662933	0.0348269	40.016	35.7527	200.823	4.74797	2338.55
968734	L1	GLEY	Moorland	P	TILL	219998	919996	460	10	50	0.23727	32.0528	1.87653	0	0	0	3.75	1.02103	2.29215	0.715241	0.861947	0.00857894	0.0553946	0.347242	47.9399	1002.68	4969.05	3255.74	6.25929	264.486	121.826	0.217354	2.91221	16.8631	0.2682	4.32249	12.963	9.2205	-0.0745373	-0.022093	5.56292	46.2645	0.287198	4.18281	9.67756	15.4439	9665.26	10.1313	770.629
968745	L1	PODZ	Moorland	P	TILL	220005	899992	300	7	32	0.241588	48.0314	1.53069	0	0	0	3.29	4.01427	8.61166	1.15555	0.635594	0.00804419	0.00297018	0.0239666	79.7555	477.668	1763.29	1487.81	34.8086	21.8215	-146.102	1.18012	1.94445	44.9881	0.497747	3.83705	3.56353	2.69002	0.0942223	0.613664	3.81389	23.8341	0.734544	3.11133	52.146	30.0325	3098.1	5.07894	2345.91
968765	L1	GLEY	Bog	P	MOR	219999	820010	455	4	62	0.178587	48.6485	1.78651	0	0	0	3.39	5.66065	10.328	1.02607	0.719535	0.00221095	0.0180942	0.0463798	78.2391	602.137	1224.22	2183.87	3.82998	113.634	142.475	0.13734	3.32205	49.0596	0.563881	4.60314	4.10106	5.66921	-0.200381	-0.928057	3.65752	49.2847	0.299446	2.93254	48.7894	27.209	1953.15	0.960253	2709.65
968775	L1	PEAT	Bog	P	ORG	240036	799968	580	10	94	0	46.0175	1.04686	0	0	0	3.53	8.53425	7.16451	1.11568	2.88613	0.440192	0.00402418	0.0147488	51.8842	803.29	629.621	2152.78	1569.5	1195.68	-1461.02	0.739355	0.526451	31.2869	0.0497116	3.21331	4.09223	7.61018	-0.284775	-0.646047	2.66385	4.28855	0.557591	0.0320541	18.2216	58.151	164.163	-86.4255	2492.35
968787	L1	PEAT	Bog	VP	ORG	280038	919981	230	8	105	0.0679677	46.5696	1.67714	0	0	0	3.24	3.36051	11.3716	2.22128	0.932803	0.00464603	0.0100162	0.00841171	67.8781	535.479	197.802	845.148	4.34274	26.7625	83.45	0.562318	1.51275	23.1019	0.169528	1.86755	1.15795	3.26621	-0.694312	-1.17506	1.98049	20.7632	0.802007	-0.805886	29.559	18.4359	320.803	2.12309	1235.52
968818	L1	PEAT	Semi-natural Grassland	VP	ORG	200014	879990	500	6	70	0.196675	34.8165	1.86833	0	0	0	3.68	0.676242	1.80406	0.645816	0.502368	0.00374934	0.082187	0.536185	54.1898	980.545	6303.23	3295.75	-39.7302	206.934	115.261	0.104507	2.00792	16.4136	0.252877	2.64532	40.7609	15.3269	0.0157942	0.210477	7.92809	25.9802	0.129338	3.76697	11.5149	9.64546	12016	12.5566	1339.55
968829	L1	GLEY	Moorland	P	COL	200027	859995	380	15	55	0.152606	40.0755	1.92339	0	0	0	3.48	1.02508	2.8658	0.91976	0.666324	0.00224624	0.022976	0.180372	60.2772	808.423	4476.2	2508.83	18.7856	156.642	76.623	1.21512	3.61408	37.1571	0.457233	4.17362	7.90273	2.83788	0.0715334	1.05005	5.11064	35.7611	0.782567	4.14235	18.573	22.3591	7040.54	10.1375	613.255
968840	L1	PODZ	Moorland	P	TILL	180001	879967	105	9	46	0.128302	46.5665	2.01643	0	0	0	3.42	4.75875	11.5208	2.51509	1.09057	0.00549347	0.0288452	0.0268519	69.3014	470.514	628.754	3143.91	-37.0954	76.6348	170.416	0.136291	2.2749	27.7554	0.463795	3.66267	3.66154	4.61196	-0.202741	-0.233028	2.91454	22.5795	0.274842	2.2184	38.4349	16.5899	1257.81	5.54769	1614.92
968862	L1	GLEY	Moorland	P	MOR	200027	740015	609	14	32	0.21542	23.0014	1.47932	0	0	0	3.97	1.00575	1.32298	0.415831	0.717135	0.0178756	0.229647	0.67207	34.9579	1086.79	4799.8	18623.8	-28.2338	341.145	279.015	0.208085	14.0932	21.8776	0.275238	4.18565	15.9196	7.79553	0.0532157	4.69458	6.242	76.7303	0.133638	4.40058	7.11621	18.8986	10518.4	44.6963	495.462
968872	L1	RANK	Moorland	M	ORG	219986	739985	425	15	14	0.20282	25.3563	1.07908	0	0	0	3.52	0.775785	1.64595	0.454558	0.513753	0.00335843	0.0924438	0.306507	47.7606	715.831	5205.89	5504.75	-32.721	287.924	235.066	0.197299	3.20096	24.0722	0.233791	3.26593	14.5104	3.62761	-0.198382	-0.366768	4.09433	28.1979	0.256315	2.78297	12.9836	14.1531	9143.74	4.24593	645.39
968888	L1	GLEY	Moorland	P	COL	179971	840026	200	13	72	0.244798	10.6159	0.525369	0.283	18.87	80.848	3.81	1.03796	1.84835	0.412251	0.255219	0.0759191	0.0562167	0.0445617	15.1482	377.176	1228.42	2918.73	53.2428	50.1439	-112.056	0.393356	1.21937	41.6086	0.134105	2.97774	17.0867	5.60236	-0.0864689	0.24289	8.26892	11.2876	0.27815	0.372127	9.80154	17.2575	6301.36	-22.0004	636.867
968901	L1	PODZ	Semi-natural Grassland	F	COL	179997	860010	40	25	86	0.517512	6.80403	0.401641	2.968	43.282	53.75	4.09	1.29497	1.37821	0.257201	0.375697	0.0500768	0.0242756	0.16569	16.0196	409.202	2510.25	5784.23	52.0823	212.948	227.811	0.128108	4.85695	27.2095	0.128057	4.19805	35.619	6.02529	-0.107007	-0.070183	8.77675	14.6883	0.132246	0.681659	13.8918	19.0534	8962.94	34.3364	1720.18
968912	L1	PODZ	Moorland	F	MOR	199987	839987	265	5	73	0.0617048	44.2773	1.00634	0	0	0	3.38	7.28577	12.1812	1.66396	1.9288	0.0562983	0.00225089	0.0133457	67.5021	394.859	165.843	203.562	29.2205	-13.255	4.65347	0.651918	-0.717714	18.6898	0.293403	2.01494	0.631849	3.0207	-0.859684	-1.51662	1.85985	16.3635	0.919664	-0.91841	23.958	38.919	328.867	10.9299	1956.78
968924	L1	PEAT	Bog	VP	ORG	140019	919996	60	0	58	0.141213	47.4466	2.4787	0	0	0	3.49	4.28975	8.45356	2.23242	0.773049	0.00315048	0.037228	0.0634405	69.4219	581	1440.29	2725.02	22.7685	98.2756	-33.122	-0.186766	2.50565	21.5835	0.305617	3.43176	5.95284	9.18908	0.0123469	2.00786	5.55409	20.2715	2.15064	2.49536	27.3975	21.2877	2533.94	2.22781	1721.02
968944	L1	PEAT	Bog	VP	ORG	99984	899985	60	3	55	0.0871429	38.2667	2.49793	0	0	0	4.42	7.46607	9.16172	4.35967	1.14138	0.0351655	0.183337	0.320433	42.5395	1077.52	3920.26	32827.7	13.9702	231.1	247.841	0.603424	7.88232	26.1937	0.31082	4.21728	13.6157	36.6735	-0.372499	3.45176	6.29825	71.2141	0.729435	2.04408	31.4048	12.6472	5771.38	43.6831	2649.35
968954	L1	PEAT	Bog	VP	ORG	119990	939976	45	4	75	0.109689	45.9933	2.05144	0	0	0	3.58	6.6515	12.0736	3.46088	1.35943	0.00891925	0.0756719	0.0441607	56.196	696.057	701.095	6181.49	8.04766	63.9188	136.447	0.559708	0.731391	22.7788	0.0968493	2.45293	4.31227	8.06011	-0.559147	-0.483741	3.60534	18.1894	0.79176	-0.103537	39.6553	14.8567	1346.53	21.8026	2547.19
968965	L1	PEAT	Moorland	VP	ORG	120003	900004	220	25	53	0.146714	46.9081	1.9138	0	0	0	3.44	2.90029	7.63144	2.16609	0.997531	0.00204447	0.0378207	0.0353909	56.0368	555.73	797.485	3014.05	5.80405	99.5985	124.619	0.617511	2.03641	14.3761	0.178112	2.06347	2.39287	3.01285	-0.512691	-0.725744	3.29873	28.705	0.792565	2.48816	27.2933	14.9643	1538.78	10.9938	1225.85
969003	L1	PODZ	Moorland	P	TILL	320000	1000000	38	8	35	0.316387	46.4967	0.634362	0	0	0	3.38	3.0445	6.22602	1.27538	0.486568	0.00087912	0.00512129	0.0159455	34.6928	290.088	893.422	646.299	3.28256	-3.67021	66.2357	0.533774	0.345849	27.7512	0.0682635	1.6907	3.82517	1.06567	-0.596277	-0.892436	2.97305	7.28783	0.71347	-0.550962	27.9388	11.3443	1791.75	-1.23131	957.23
969014	L1	GLEY	Arable	I	TILL	340000	1020000	25	2	63	0.703349	6.93917	0.531643	0	0	0	5.06	8.95672	1.93245	0.337243	0.270942	0.0313336	0.0137748	0.0793746	9.08573	1003.15	3390	5484.87	69.1124	488.135	266.063	0.243965	16.6885	91.7713	0.13357	6.49228	42.518	13.6157	-0.196062	0.884605	23.6878	16.9161	0.30956	0.299059	32.0113	53.6454	15457.3	40.6608	2739.69
969024	L1	GLEY	Semi-natural Grassland	I	RES	439987	1140002	70	10	56	0.338265	10.8184	0.76959	0.88	40.845	58.275	4.39	2.57852	2.89124	0.976369	0.502625	0.0732264	0.0932634	0.154527	15.1339	774.345	2248.57	7594.23	-8.03671	355.431	254.631	0.106032	3.70537	44.0075	0.236063	5.31206	15.8421	8.32362	0.0148225	0.448702	7.142	26.942	0.117901	1.19887	24.082	23.8886	8527.53	25.4048	2003
969033	L1	PEAT	Semi-natural Grassland	VP	ORG	439997	1119997	155	5	64	0.206619	48.4278	1.29079	0	0	0	3.02	6.86703	17.0618	4.27268	0.378406	0.00668698	0.00530689	0.0137914	121.726	276.594	616.034	957.687	4.76335	0.258197	100.279	0.512105	0.530439	12.9023	0.209534	1.88922	1.38588	4.40818	-0.565855	-0.666294	2.0737	30.0066	0.732571	0.500717	81.0463	30.9062	1080.69	7.94748	3804.63
969043	L1	PEAT	Bog	VP	ORG	440003	1159999	90	0	15	0.11809	45.014	1.21574	0	0	0	3.36	8.11791	16.6521	3.17582	0.731882	0.00496952	0.00431387	0.00842726	65.8196	377.545	288.857	911.59	3.32611	8.22139	74.5771	0.665946	5.92685	18.4858	0.874807	1.89523	5.2989	7.14066	-0.242534	-0.510551	3.46965	112.405	0.790512	1.141	54.3996	39.9636	568.113	6.02127	2564.13
969053	L1	RANK	Semi-natural Grassland	P	RES	199925	819968	780	27	34	0.125364	30.0345	1.28293	0	0	0	3.56	4.82681	7.09443	0.826497	1.33839	0.0825845	0.0197454	0.0446087	43.3367	669.202	1070.61	1075.79	-10.7973	82.996	106.887	0.185653	2.81779	33.6111	0.920896	3.31712	7.93864	8.15201	0.0423768	-0.159477	4.88439	59.0064	0.252853	2.0809	22.7557	39.3743	2821.09	-3.83954	1524.38
969064	L1	GLEY	Moorland	P	MOR	200009	800008	310	6	78	0.117845	46.4764	1.69747	0	0	0	3.25	5.00603	11.7761	1.43508	1.01914	0.00445169	0.00372111	0.010658	73.9383	493.408	552.774	674.899	6.27994	42.8342	77.1782	0.590013	4.41315	21.3319	0.616522	1.90793	1.9102	3.61903	-0.482386	-0.660209	2.92162	68.3646	0.791842	1.09823	43.9722	41.4124	965.114	4.73626	2141.16
969075	L1	GLEY	Moorland	P	MOR	220013	799981	145	5	36	0.125045	43.9711	1.55554	0	0	0	3.17	4.73365	12.5504	1.37542	0.760361	0.00880583	0.00529331	0.017355	88.539	453.82	1063.4	1473.46	21.6768	19.8806	6.27677	1.2957	4.62202	97.7091	0.666054	5.07766	4.40268	1.8124	0.0987493	0.421047	4.68194	41.2228	0.805461	1.89494	76.815	47.5204	1961.64	5.63506	2453.47
891356	L2	PODZ	Improved Grassland	F	RES	360001	840000	190	4	43	0.681237	1.58967	0.125626	7.047	56.71	36.243	5.23	2.17795	0.111514	0.0938352	0.436806	0.00672643	0.0232367	0.287472	5.28862	788.384	6776.81	5933.79	245.567	425.998	1141.78	0.573574	5.59085	78.3918	0.0811898	14.6591	50.8623	35.6336	0.012126	-1.29054	44.6069	16.5477	-1.05172	0.991764	14.9039	87.585	41953.9	51.262	1543.36
891366	L2	GLEY	Arable	P	TILL	360000	860000	90	2	52	1.11731	4.03604	0.253626	4.425	40.567	55.008	5.18	5.6013	0.625627	0.100764	0.57661	0.0173964	0.0117859	0.12028	8.95013	1047.82	3788.36	3212.09	74.9679	716.679	280.149	0.548115	3.42219	65.2817	0.24783	6.04131	43.1529	11.3026	0.0230868	0.982105	21.0189	10.9204	0.666952	0.678993	25.207	53.241	16574.3	6.97839	2659.43
891377	L2	EART	Improved Grassland	I	WM TILL	299996	719974	130	0	53	1.58544	0.265062	0.0256954	5.963	32.051	61.985	5.15	2.75131	1.08676	0.0386381	0.13198	0.0152473	0.00739272	0.0223671	2.00158	389.195	1231.5	3055.36	183.965	69.9977	567.116	0.624484	11.2238	144.683	0.0622491	17.967	157.442	30.1826	0.0112337	-2.11218	45.0047	8.08889	-1.27837	-1.10942	11.3434	38.9592	20473.9	38.2914	1438.36
891389	L2	ALLU	Arable	F	ALL	319995	740005	40	0	0	1.41683	0.760929	0.076889	3.962	57.477	38.561	5.63	5.45141	1.15667	0.0572199	0.0654084	0.00776233	0.00107582	0.00792117	3.51854	642.81	2315.99	6831.31	649.947	291.568	730.704	0.48547	8.79973	146.61	0.10915	15.9896	53.1422	36.986	-0.00818495	-1.2353	38.1374	9.23737	-1.02377	0.80026	17.3129	71.4815	26930.6	53.6632	4219.08
891400	L2	GLEY	Arable	P	RBCH	320007	720007	9	0	40	1.31683	0.509705	0.0544254	11.387	85.68	2.933	6.32	11.6155	2.61337	0.124291	0.256668	0.00699226	0.00027526	0.004	2.35083	402.27	1955.47	7273.38	25.5506	21.0075	729.285	0.269549	15.8973	119.748	0.027271	11.7727	77.932	14.1666	-0.042303	2.92141	30.779	17.4259	0.348621	0.606253	32.691	72.9576	32908.7	48.2204	3176.35
891411	L2	PODZ	Arable	F	FLG	380023	779974	90	8	45	1.27859	0.454855	0.0376878	2.215	13.804	83.981	4.1	0.419561	0.255323	0.0418673	0.217285	0.016976	0.0139646	0.608619	5.39971	521.65	2144.34	1652.71	277.934	297.621	246.974	0.276754	9.47605	55.7297	0.0590197	8.81806	31.0102	10.1889	-0.061512	0.564276	26.1551	9.47106	0.404614	0.256666	10.4929	41.902	15437.8	37.321	796.566
891424	L2	EART	Arable	I	TILL	380004	819979	115	3	0	0.975467	2.38972	0.1986	5.763	41.305	52.933	4.82	3.40961	0.330736	0.0718048	0.111811	0.0140036	0.0201579	0.122838	6.39292	932.403	4609.42	9581.3	141.542	428.22	266.405	0.356092	3.90382	76.8996	0.168712	10.2313	28.8526	8.18199	-0.184792	0.655878	14.614	12.8437	0.338693	0.554428	17.5966	49.7007	24611.9	46.9158	3346.35
891435	L2	PODZ	Arable	I	TILL	379998	800003	65	5	38	1.29165	0.483679	0.03815	2.279	16.791	80.93	5.38	1.90253	0.145546	0.0685292	0.083654	0.00237593	0.0151416	0.0641175	2.21438	408.239	1096.8	1611.18	-5.28388	26.0324	44.5109	0.103888	1.96691	52.3307	0.0273254	5.68162	16.055	3.20068	-0.0810482	-0.193546	9.32673	6.28484	0.246393	0.27511	9.49171	24.6444	8764.75	19.9682	1924.64
891447	L2	ALLU	Improved Grassland	I	ALL	320000	860000	30	1	27	1.04518	0.420136	0.0317982	1.551	18.951	79.498	5.02	1.10944	0.170659	0.0628675	0.0585521	0.0341387	0.00209518	0.00482199	2.04252	333.198	575.37	1293.43	75.9107	28.0142	224.096	0.24559	0.877034	41.8544	0.0309265	2.21712	9.64137	3.01756	0.058519	0.111231	5.53152	4.37766	0.322981	0.164194	5.19613	17.4356	5206.14	3.86005	841.493
891460	L2	EART	Improved Grassland	I	TILL	340019	740021	235	4	70	0.743518	1.27117	0.107321	6.819	43.178	50.003	4.84	4.36487	0.552069	0.0649841	0.0717892	0.00481121	0.00869993	0.158016	5.76899	628.588	4203.27	8178.71	116.537	267.017	131.219	0.199881	10.5146	102.194	0.0690959	11.7525	67.6974	14.767	-0.273172	-0.0915235	38.7123	12.3171	0.0870173	0.512055	17.6469	68.2671	28943.6	31.29	1741.9
891472	L2	ALLU	Improved Grassland	P	ALL	259997	699991	12	0	60	1.04841	1.15675	0.0793797	15.512	69.866	14.621	4.19	4.67402	2.36806	0.0774386	0.165908	0.0695618	0.0112726	0.0686051	8.01646	185.084	1937.06	3055.65	51.0786	-93.5465	278.679	0.291246	4.3328	298.267	0.106929	11.5666	65.8943	5.58567	-0.221971	0.970472	30.2479	19.2118	0.351263	0.487628	19.6019	49.9746	34949.5	51.0148	1595.61
891483	L2	PEAT	Semi-natural Grassland	VP	ORG	339993	720004	120	0	32	0.138381	47.6284	2.24241	0	0	0	5.64	108.536	12.9067	0.81286	0.122359	0.113229	0.00067973	0.00744761	36.051	270.594	2096.31	3254.37	233.003	58.7855	-247.195	-0.27456	2.54154	347.012	0.0200389	2.3501	6.75681	20.0962	-0.586263	0.15866	8.5555	1.16358	0.294163	0.840188	160.609	12.9886	3033.34	10.6798	30253.2
891495	L2	PODZ	Arable	I	FLG	319979	699940	112	0	60	1.14257	1.0309	0.0570715	1.573	8.698	89.728	5.22	3.08805	0.494667	0.0424573	0.217087	0.00068616	0.0118003	0.146163	1.85595	306.98	4460.19	4227.96	-6.98594	39.7006	544.35	-3.64365	5.41261	25.1914	-0.0151098	4.36499	19.5006	5.49355	-0.3674	-0.500996	10.0159	8.0481	0.337707	-0.0812398	7.25391	21.3975	13956.4	23.1073	1078.98
891507	L2	GLEY	Semi-natural Grassland	VP	WM TILL	399935	839949	100	3	49	0.233587	42.9585	1.44994	0	0	0	3.06	7.16334	7.83264	1.88104	0.96235	0.0487488	0.121834	0.148889	133.088	419.092	2803.27	6932.41	208.333	97.8733	-270.667	0.706685	9.90839	928.516	2.39331	11.5735	17.3777	18.8853	-0.765642	0.0211332	19.5314	19.9083	0.222909	2.47945	49.8314	31.8748	5902.5	2.55618	2397.34
891520	L2	EART	Arable	I	TILL	400029	859999	44	3	0	1.58339	0.378598	0.0340437	7.08	38.644	54.276	5.02	4.08325	0.868977	0.266727	0.203769	0.0174411	0.00833865	0.0366003	2.58719	334.982	2064.5	4223.27	64.9644	0.438824	146.072	-3.2679	6.77197	100.938	0.00479326	10.5456	44.8162	19.2531	-0.220461	-0.141549	28.1045	12.1064	0.296704	0.132718	16.7579	61.5587	29434.2	37.0482	1303.57
891539	L2	PODZ	Woodland	F	FLG	300017	860012	10	2	55	0.0848889	44.0795	1.57347	0	0	0	3.2	12.5509	5.04435	1.36431	1.19291	0.416694	0.0543349	0.14368	103.03	790.74	2659.97	2095.93	347.595	328.73	-242.952	1.02486	-4.07909	29.9456	0.247409	-3.22212	-4.92033	0.301998	0.351262	1.25036	5.09947	29.1589	1.59533	0.175147	26.8954	69.623	1327.82	5.08253	3893.9
891553	L2	PODZ	Woodland	F	RES	359993	820009	274	4	85	0.881582	1.8311	0.125377	4.748	31.119	64.133	4.29	0.21311	0.080498	0.0542272	0.0488073	0.0080923	0.0124894	1.00235	9.36738	368.5	719.137	789.43	30.6944	30.8562	68.0489	0.17831	4.65314	133.228	0.117493	20.6881	97.7212	41.7178	-0.0325565	0.00281621	57.8149	13.2348	0.242077	0.777422	12.7224	143.839	37675.4	83.9533	528.978
891563	L2	PODZ	Improved Grassland	F	WM TILL	360089	799995	158	5	55	1.11902	1.33818	0.0890273	5.334	41.114	53.551	5.03	2.74681	0.173576	0.0823465	0.0253253	0.00123585	0.0149796	0.18638	6.72269	475.97	5292.44	3005.14	25.1066	265.047	762.052	0.419101	0.344142	77.2433	0.110773	10.8687	37.2506	6.22417	-0.0697425	0.62341	18.2403	19.358	0.464701	0.622914	12.5427	67.4575	23252.5	34.0367	2415.65
891573	L2	PODZ	Improved Grassland	M	RES	320000	820000	400	1	55	0.578732	0.913624	0.0614017	1.163	27.46	71.376	4.74	0.729927	0.0914036	0.0395062	0.175547	0.00499006	0.00494512	0.186414	5.3185	731.915	4245.75	2907.81	44.1437	340.97	744.112	0.282478	1.94781	44.9576	0.0684084	6.9058	25.3296	6.84084	-0.0330199	0.250697	18.4738	9.62914	0.342042	0.621622	5.37173	67.6588	19937.9	18.3738	276.182
891581	L2	PODZ	Moorland	P	TILL	339883	840085	336	6	33	0.239841	36.7977	1.15274	0	0	0	3.11	1.22176	2.75516	0.471422	1.57445	0.00504428	0.0551321	0.169752	60.2278	898.792	2868.68	2172.58	189.853	362.723	-256.956	0.566947	2.27488	34.166	0.395445	-0.73576	4.99593	7.82578	-0.928165	-0.13153	4.74412	121.543	0.681363	-0.077891	11.4661	19.4116	5354.09	1.97906	566.214
891593	L2	EART	Woodland	I	TILL	339976	759985	160	5	42	0.70444	4.75071	0.345181	2.925	35.99	61.085	3.5	0.627409	0.32949	0.053177	0.316189	0.127399	0.295869	0.307845	18.6263	1259.4	2853.21	7151.37	175.127	797.196	315.287	0.0468506	9.12001	70.6892	0.0899967	10.7682	46.3744	28.5582	-0.0681254	-0.234985	35.533	43.3187	0.430362	0.543119	10.988	58.1316	20437.6	35.983	1668.08
891605	L2	RANK	Woodland	F	RES	280021	719986	180	2	40	0.473072	10.9344	0.775662	0	0	0	3.38	0.690558	0.586229	0.124254	0.416837	0.163851	0.439948	0.75823	36.6338	1012.28	3350.3	6547.2	104.258	563.738	42.1078	0.63804	8.54448	34.9328	0.123861	7.24156	53.0675	15.3499	0.168205	-1.12007	23.9782	77.7279	-1.35493	1.16424	5.87153	55.3322	23201	47.2463	471.512
891614	L2	EART	Woodland	I	TILL	279976	700053	155	11	85	0.113921	39.7323	1.72899	0	0	0	3.13	10.3107	5.70511	0.544499	0.696708	0.520798	0.0426015	0.122238	97.1271	1013.85	11650.8	11566.1	334.641	1645.46	-224.183	1.241	1.28834	66.2113	0.217673	2.35864	5.2518	10.1024	0.336664	-3.82266	10.9833	59.3086	-2.79847	0.925513	20.0478	67.2704	-475.466	-8.78291	-28.6326
891626	L2	EART	Improved Grassland	I	MOR	320008	760002	290	4	30	1.168	0.423504	0.034617	3.089	37.467	59.443	4.78	0.348595	0.050174	0.0227763	0.105382	0.0249061	0.00196732	0.0409958	4.13819	376.174	3713.09	4519.94	482.23	61.1306	1177.14	0.491267	8.50892	94.8478	0.0748824	14.0454	47.1849	37.9939	0.0374512	-1.30447	40.5232	7.96622	-0.925575	0.719449	7.29905	62.9829	24660.4	45.6265	1996.04
891637	L2	PODZ	Arable	F	TILL	260020	859978	30	5	42	1.08091	0.499859	0.0294902	3.022	24.478	72.499	5.65	1.68404	0.351847	0.0287919	0.184488	0.00179353	0.033664	0.103639	2.62589	288.858	1791	4648.77	178.108	123.076	214.831	0.272379	0.256431	21.216	0.0197973	1.30515	10.3952	0.832105	-0.0552291	0.248751	4.45746	4.47703	0.373591	0.226982	28.1967	11.1485	6427.9	16.0942	662.846
891647	L2	PODZ	Woodland	F	MOR	259935	839930	220	10	56	0.610719	20.9351	0.929699	0	0	0	3.31	5.0838	2.86952	0.330508	0.629757	0.0295014	0.0491549	0.0751357	36.111	534.735	1092.01	1823.58	-7.65427	65.5109	-183.384	0.309904	1.14851	52.4009	0.135954	2.50697	6.73024	3.64631	-0.23062	0.194081	4.206	22.5439	0.0912657	0.440785	18.075	22.6086	3396.96	3.04021	1523.07
891661	L2	PEAT	Woodland	VP	ORG	240032	859975	70	1	90	0.263902	23.0609	1.5772	0	0	0	4.18	5.85005	2.17132	6.10303	0.238741	0.0377981	0.06525	0.500857	45.6568	803.586	6347.13	4737.95	-1.80528	243.486	-6.83375	0.440754	2.30539	109.225	0.220325	8.72337	19.2394	30.7142	-0.213863	0.385829	16.144	93.6538	0.205317	0.937371	21.7615	29.0154	11662.4	4.43151	2167.81
891673	L2	PEAT	Bog	VP	ORG	220055	860078	140	6	65	0.157159	46.8936	2.51733	0	0	0	3.56	6.14226	3.53764	0.935423	0.51722	0.00220941	0.0176641	0.0665626	66.8886	1116.6	3322.62	1552.06	188.576	263.119	-264.901	0.831533	0.879572	64.3407	0.187089	5.46406	7.20362	5.74631	-0.344341	0.60516	5.69792	9.24617	0.805727	2.2188	34.0539	16.6237	4835.06	3.56322	2748.74
891687	L2	PODZ	Semi-natural Grassland	F	COL	340014	779979	290	20	90	0.816351	2.04635	0.18271	2.007	42.79	55.203	4.85	2.9829	0.58158	0.0751943	0.150633	0.0264462	0.0171589	0.0502753	6.18614	435.52	2221.76	6794.99	519.702	201.686	260.256	0.48354	0.645663	93.1109	0.125242	11.236	37.209	10.3266	-0.149644	0.743674	21.1533	17.051	0.705783	0.643642	12.6051	80.1774	16323.5	48.0206	1435.82
891697	L2	PODZ	Woodland	F	FLG	380001	839931	122	2	29	0.32168	36.2292	1.02912	0	0	0	2.92	1.48505	2.17286	0.563577	0.610502	0.00267201	0.0293507	0.0462553	56.5843	643.933	1381.08	1969.11	-12.4135	1.46285	266.02	0.492277	2.0287	39.0283	0.736535	-1.09926	1.97989	7.17315	-0.690673	0.127213	4.26789	140.636	0.542512	0.0827445	11.7349	20.1548	2710.02	2.38461	879.916
891710	L2	PEAT	Moorland	VP	ORG	199956	780012	140	10	60	0.156619	44.814	1.90021	0	0	0	3.65	0.542652	1.25008	0.640152	0.806904	0.00320453	0.0813353	0.752983	86.3575	560.832	2115.05	1494.99	205.747	126.476	-212.479	0.4178	0.526509	36.1494	0.681587	3.96981	5.94052	8.00114	-0.697793	-0.434834	5.34434	39.9347	0.203577	1.15084	33.8664	47.0794	3338.14	-6.53552	1984.91
891721	L2	PODZ	Woodland	F	MOR	219978	779992	115	12	70	0.138984	42.9458	1.80832	0	0	0	2.99	6.42692	9.17346	0.992866	0.26122	0.00473366	0.0143907	0.04166	97.5691	641.899	796.667	982.399	187.398	177.126	-242.226	-0.287412	2.12783	57.943	0.0462677	1.61991	3.71523	3.98883	-0.936867	-0.940117	2.60053	37.9514	0.400237	1.26505	39.2382	3.92788	1229.02	5.67646	2180.65
891736	L2	PEAT	Woodland	P	ORG	239975	780003	305	1	82	0.102349	47.2224	2.31743	0	0	0	3.17	1.2934	2.96766	0.735972	0.653507	0.00346097	0.0163879	0.0823252	68.5908	759.307	100.105	409.182	186.838	-82.0795	-256.457	1.32902	1.95829	33.8044	0.434951	3.26339	6.2348	5.4457	0.0170658	1.86516	5.03667	22.3139	1.60086	1.95451	19.6458	8.82865	3858.68	-2.39878	533.495
891748	L2	GLEY	Moorland	P	COL	220046	759970	340	30	62	0.552505	5.90461	0.388789	1.674	42.256	56.07	3.99	1.09333	0.428255	0.13077	0.163286	0.00809009	0.0336184	0.164603	14.2348	298.064	5468.6	4477.96	49.271	107.819	1487.91	-0.0127813	1.36215	181.795	0.301258	2.09573	18.6311	2.13669	-0.213354	-0.0377768	5.27215	23.7457	0.17061	0.254523	39.8667	13.1961	18179.5	18.8569	1350.6
891760	L2	PEAT	Bog	VP	ORG	360025	779997	410	2	0	0.101444	47.541	1.41833	0	0	0	2.68	1.63733	4.25287	0.899922	0.0825165	0.0406179	0.0376561	0.01921	111.279	500.603	712.032	4582.75	205.964	46.4444	-286.438	-0.29209	1.49137	23.7184	0.223952	2.48437	2.65008	3.36361	-0.703762	-1.03258	2.66121	36.975	0.318183	0.750754	18.5246	7.08832	636.613	0.175106	656.028
891770	L2	PEAT	Bog	VP	ORG	320004	799997	690	6	50	0.189127	48.7899	1.42052	0	0	0	2.86	3.90803	8.74607	0.98328	0.340697	0.00167132	0.00944668	0.0146305	91.6122	550.7	1070.99	1046.17	189.268	73.5657	-304.659	-8.46034	1.82228	35.5264	0.175806	1.57545	2.23661	3.91155	-0.815305	-1.55026	2.97081	28.5747	0.761405	0.234366	33.7255	30.0356	1214.27	12.9336	1567.9
891783	L2	PEAT	Bog	VP	ORG	319998	780020	890	12	80	0.150825	49.3928	1.49691	0	0	0	2.95	5.86497	3.52957	0.414412	0.294659	0.00462298	0.0392728	0.0368903	92.276	507.629	168.797	2779.88	187.831	49.7914	-175	0.548003	2.8456	225.291	0.783561	-0.764311	0.885415	1.12226	0.0120404	0.420015	5.03901	60.4122	0.734326	1.75006	27.6043	42.4915	1410.55	-6.08438	2041.74
891793	L2	PODZ	Woodland	F	FLG	299995	820004	230	6	45	0.10354	46.9024	1.33	0	0	0	2.87	8.64548	7.08255	0.788189	1.24996	1.36636	0.0168813	0.0611399	116.911	755.954	685.63	794.586	693.927	191.354	-269.717	0.597868	0.711586	68.5465	0.232538	-1.25138	0.329247	6.11597	0.333135	0.602485	4.50376	30.3976	0.783267	0.737464	31.5639	21.2127	845.836	-6.16821	2472.39
891806	L2	PEAT	Bog	VP	ORG	300007	779989	565	5	70	0.127746	45.9997	1.80362	0	0	0	3.19	11.0761	4.21354	0.653363	1.89906	0.0557133	0.0449658	0.0317257	76.5962	1302.84	417.514	2145.65	202.705	305.039	-193.443	0.153634	5.03524	19.4397	0.88191	-0.880175	0.408246	9.16106	-0.0948443	-0.726541	3.94617	238.257	1.06788	1.55864	19.6131	43.2282	286.082	-9.73099	3619.08
891817	L2	RANK	Moorland	I	COL	260096	779884	645	15	43	0.823918	2.15492	0.103587	0	5.595	94.405	3.98	0.235574	0.0674566	0.0402159	0.0779299	0.00111665	0.0409248	0.353392	11.882	397.984	4036.65	3876.44	-110.069	100.758	274.704	0.0491759	7.78647	64.467	0.0770737	10.293	90.768	11.6179	-0.238785	1.18898	50.7727	34.6461	0.499323	0.769748	6.6494	98.4308	21812	27.2452	1156.85
891826	L2	PODZ	Woodland	F	TILL	299998	760000	465	5	62	0.253113	39.3933	1.47312	0	0	0	2.87	3.38802	3.01651	0.404967	1.06149	0.0070023	0.0426697	0.117979	78.4624	974.661	2340.76	3007.78	-348.361	509.187	-338.525	1.23793	7.50796	66.2908	1.34035	2.65648	7.85489	18.0072	-0.544512	-0.414772	8.03111	169.83	0.324681	1.39983	16.4102	88.9567	5126.82	8.84391	2230.25
891840	L2	PEAT	Moorland	VP	ORG	280056	780005	720	5	59	0.142365	48.1953	1.24	0	0	0	2.78	3.42736	6.46126	0.667444	0.146816	0.00405691	0.00509913	0.0139506	95.4973	421.031	771.765	233.463	-375.407	54.2231	-463.355	-0.0236316	1.91545	23.4221	0.427751	-0.999631	2.04447	0.992794	0.0411652	-0.803564	3.41407	32.8836	0.988603	1.5714	29.1674	43.4037	707.516	5.93493	1521.78
891859	L2	PODZ	Woodland	F	FLG	280029	800014	271	12	59	0.0947302	44.5777	1.19	0	0	0	3.33	18.658	3.31043	0.691714	1.1236	0.122512	0.0228205	0.0770973	86.2438	857.503	873.494	354.456	-350.744	154.982	-364.628	1.82747	3.45883	37.3338	0.481687	2.74917	6.4801	5.66871	0.0116463	-0.783937	4.76662	14.279	1.72084	-0.153576	39.3194	45.0678	1257.53	7.51824	5688.32
891873	L2	PODZ	Moorland	M	COL	260017	819992	480	28	38	0.594607	4.5889	0.211556	1.98	34.216	63.804	3.74	0.154119	0.176681	0.0846882	0.140109	0.00113918	0.0260794	0.130187	11.7297	311.499	1878.87	2343.89	-15.2237	-25.9941	42.7448	-0.0421426	0.473517	20.9255	0.0138432	0.813989	4.82463	1.73078	-0.325151	-0.041935	1.2499	7.45291	0.13522	0.148465	6.34091	3.42597	4407.5	1.93835	337.21
891885	L2	PEAT	Bog	P	ORG	279991	840068	548	8	61	0.13973	47.2476	1.52596	0	0	0	2.97	5.38594	10.0333	1.15743	0.478004	0.00222874	0.00536093	0.0168809	99.7148	507.759	667.374	792.345	186.595	86.5	-360.362	1.10945	1.88995	60.4222	0.39599	2.74268	4.22989	5.47749	-0.0326467	1.30497	3.21854	33.4567	1.44446	1.42421	43.5364	25.1319	1786.46	-5.47524	1842.7
891898	L2	PEAT	Bog	VP	ORG	340009	820009	520	12	60	0.236254	30.9796	0.941274	0	0	0	3.29	0.583106	2.62278	0.585386	0.945991	0.0243923	0.298125	0.672542	56.0035	572.181	5464.54	11276.7	31.1948	205.698	-33.9109	0.624518	5.74788	56.9548	0.868036	7.9556	35.3124	19.9475	-0.645814	-0.256118	17.16	100.819	0.187099	1.36254	10.4655	57.3785	20750.4	14.9634	338.517
891909	L2	PEAT	Bog	VP	ORG	239995	760046	380	3	0	0.130672	48.5538	2.03901	0	0	0	3.21	2.11644	3.17196	0.797555	0.723827	0.00580654	0.105026	0.0412932	65.4004	808.474	794.948	3835.52	-378.037	181.471	-604.16	-0.0226465	2.09091	22.8166	0.350024	-0.980336	0.270446	2.24643	-0.312969	-1.0949	3.22081	35.0875	1.0638	1.38868	18.6007	10.7437	1005.85	4.72126	943.523
891920	L2	PODZ	Woodland	F	TILL	259970	760017	351	12	55	0.184238	44.0735	1.41837	0	0	0	3.06	5.91112	7.77583	0.793198	1.15038	0.00320522	0.00720556	0.0273235	84.1679	660.466	898.779	879.015	194.362	90.4212	-120.066	0.523863	2.90928	90.6421	0.265247	-0.679515	-1.07895	3.44821	-1.0036	-0.381594	3.29268	34.6509	0.648167	-0.603799	53.4473	34.3495	1555.31	2.47041	2284.74
891933	L2	EART	Woodland	F	COL	280013	759970	228	17	70	0.673024	5.13198	0.332686	5.769	47.813	46.418	3.8	0.155174	0.16466	0.0653861	0.175876	0.0732593	0.0772289	0.507288	16.8447	439.128	3966.13	6052.71	190.162	228.116	213.459	0.55005	0.261818	47.7435	0.0371051	1.29536	11.0735	1.28293	-0.134716	0.53244	5.52122	57.1803	0.719933	0.401712	6.53637	23.1052	14911.4	25.322	653.637
891944	L2	PEAT	Woodland	VP	ORG	240028	699962	350	8	105	0.121825	41.1837	2.54523	0	0	0	3.44	1.34386	1.20206	0.421465	0.158644	0.0446911	2.02164	0.567134	84.2513	1764.28	2810.22	36345.7	199.834	567.038	-11.1111	-3.15819	175.904	25.8936	1.11312	2.88591	10.9762	49.0645	-0.216342	4.36728	10.1499	579.742	0.557232	7.97298	7.01999	44.9398	4209.57	34.2642	400.064
891954	L2	GLEY	Semi-natural Grassland	P	RES	240013	720015	715	10	28	0.18717	36.0579	2.43942	0	0	0	3.48	1.40146	3.18636	0.678533	1.38335	0.0486344	0.572481	0.162932	53.9683	1397.02	1823.84	9940.17	204.092	356.831	-82.6514	0.247522	13.4452	20.4396	1.76491	3.27493	14.0251	21.6356	0.0141338	0.857087	11.8422	346.459	0.338607	4.80065	9.25461	44.8657	4230.47	8.59503	645.684
891964	L2	GLEY	Semi-natural Grassland	P	MOR	260055	720011	238	14	85	0.599807	2.06287	0.176383	1.905	49.584	48.511	4.59	0.687995	0.0829988	0.074794	0.0403492	0.00252975	0.0037728	0.139128	5.70279	456.829	3113.53	1721.76	5.87454	177.117	368.09	0.288112	2.93388	70.7577	0.0520277	10.4636	31.4828	17.5394	0.0878905	0.422223	17.1328	15.5309	0.333461	0.899232	10.1442	55.3188	16218.1	11.3687	949.566
891975	L2	PODZ	Moorland	M	CRY	280017	820000	620	9	50	0.456762	10.147	0.415434	3.07	37.433	59.497	3.44	0.160441	0.483394	0.079315	0.316279	0.00225614	0.13099	0.33844	34.3443	1151.73	5275.7	7862.03	-6.34465	820.562	305.575	1.33215	1.8682	26.3079	0.404111	2.51061	12.2473	9.43405	0.0813115	-1.00988	6.37623	26.4728	-1.25823	0.289297	2.33299	42.4586	12226	17.3153	167.569
891985	L2	GLEY	Woodland	P	WM TILL	320003	839991	268	5	43	0.213177	36.0966	0.952617	0	0	0	2.93	1.63761	1.45555	0.311472	0.621318	0.00565034	0.05171	0.203392	79.9747	798.982	3932.15	2607.59	-11.4621	170.39	-156.673	0.459673	1.38235	56.9694	0.129241	4.03492	5.55033	5.05628	-0.72949	-0.831872	5.84479	33.2281	0.204888	0.804767	16.1027	15.9672	6267.38	1.30966	739.962
895466	L2	PODZ	Moorland	F	FLG	300015	839944	282	2	80	0.192873	46.3137	1.38901	0	0	0	3.14	5.28355	10.3282	1.08307	1.27487	0.00311456	0.00615981	0.0185737	78.5818	900.329	668.587	602.683	187.459	41.4587	-145.215	1.06993	-1.30387	65.0851	0.0202559	-1.98772	-2.23984	0.781779	0.111018	-9.07837	-0.722915	12.1622	-0.657343	-2.39998	49.3305	8.14024	803.744	8.73969	2195.47
895479	L2	PODZ	Moorland	F	TILL	300110	739922	230	12	68	0.22632	36.497	1.48798	0	0	0	3.17	0.659908	1.5133	0.346831	1.71954	0.0289458	0.49597	0.491126	60.1963	1430.55	3707.56	7591.8	226.821	524.377	-96.0265	1.77223	26.0799	38.0163	1.52901	1.54079	10.1373	21.8904	0.197474	1.85152	11.872	266.478	0.845937	3.49625	7.45324	95.7049	7601.11	22.8119	462.774
895492	L2	GLEY	Bog	P	TILL	280089	739982	457	7	70	0.115783	29.6924	2.12566	0	0	0	4.68	13.4269	3.54136	0.549821	1.20821	0.71349	0.167242	0.0928054	28.8147	1904.89	3382.96	4574.99	228.776	612.671	261.132	0.771292	7.22464	100.295	1.40748	4.33015	24.0419	26.4481	-0.429089	0.506309	20.8705	104.604	0.553627	1.04101	24.0016	52.0001	10011.4	7.6505	4659.37
895504	L2	PODZ	Moorland	M	RES	339981	800093	480	10	42	0.139014	33.9428	1.61154	0	0	0	3.51	0.98121	1.47716	0.440619	1.09119	0.0215666	0.211333	0.545439	58.9735	773.91	4934.43	5056.35	191.419	201.855	-66.0066	1.29344	-0.570704	256.817	1.18117	-2.85001	-1.77526	0.68695	-0.220329	1.34373	5.16792	77.1737	1.46886	1.42559	8.72312	22.8983	7933.73	12.2444	442.53
926202	L2	PODZ	Arable	M	RBCH	360025	739971	46	1	30	1.18672	0.260819	0.0237279	1.963	8.523	89.514	5.67	4.09074	0.629349	0.0657511	0.223309	0.00203616	0.0160518	0.0805001	3.88235	766.125	4645.23	2704.85	247.697	436.39	1650.45	-0.297793	8.73688	66.21	0.00169828	14.0519	51.9353	20.8146	-0.365825	-0.784092	47.0303	9.39493	-0.278963	-0.248743	19.453	62.3629	19534	57.4022	2421.12
926212	L2	EART	Arable	F	FLG	360006	639988	156	3	60	1.15008	0.311148	0.0422636	5.277	36.104	58.619	5.34	2.24949	0.373301	0.0306529	0.125296	0.0102067	0.00538493	0.0180922	1.64165	647.897	1322.33	1293.51	188.177	385.427	369.762	0.684128	4.03656	38.5299	0.0480445	8.43123	25.1081	8.52652	-0.0754347	0.30204	20.5941	8.3911	0.224398	0.13808	11.3854	38.2239	11791.7	38.1988	1001.62
926222	L2	EART	Improved Grassland	I	TILL	360012	620008	107	5	60	1.5764	0.133374	0.0269795	8.924	55.594	35.482	5.77	5.8	0.99	0.06	0.17	0.01	0.04	0.16	2.69027	397.565	1463.79	2817.03	471.927	88.912	445.972	0.064793	3.61148	86.1051	0.00702848	15.4576	45.5213	20.0576	-0.166215	-0.42977	36.2256	8.08149	0.0306885	0.120366	17.09	38.1452	21800.9	60.7119	1289.31
926241	L2	EART	Arable	M	FLG	299983	579988	15	2	10	0.954757	2.31757	0.185202	3.746	23.27	72.984	4.75	2.81339	0.309287	0.0735162	0.0539546	0.0305136	0.0360788	0.153211	6.54542	1104.11	3480.07	5031.22	214.498	785.049	428.46	0.640879	5.62611	60.7844	0.135494	7.33377	33.7465	14.8657	0.0947342	-0.590056	27.1598	42.9506	-0.0779117	-0.169952	9.73261	49.1916	14296.5	31.058	880.763
926251	L2	EART	Improved Grassland	M	TILL	280050	560017	100	2	45	0.504624	6.6185	0.632534	3.679	64.275	32.046	5.15	6.66956	0.775858	0.178849	0.328056	0.0159108	0.016014	0.462315	13.479	1221.31	9775.29	6691.46	165.672	685.282	1470.11	0.533575	12.243	69.8556	0.280832	12.5354	77.0604	17.3908	0.281197	0.625463	45.8603	27.6551	0.538796	1.79129	19.1189	83.221	32056.3	56.5945	2991.05
926262	L2	EART	Improved Grassland	M	RES	320003	580010	259	1	50	0.759338	1.42253	0.113093	7.504	43.426	49.07	5.46	6.78194	0.478923	0.0981202	0.103474	0.0003664	0.0348746	0.149543	4.10797	471.606	2586.3	4734.08	36.6337	227.434	479.662	0.593944	28.0608	60.051	0.0651015	13.591	51.263	6.9041	-0.00102425	0.032672	42.6721	25.2426	-0.0759097	0.288588	9.7425	39.7983	20863.8	72.8289	1614.66
926283	L2	EART	Woodland	I	RBCH	360023	680043	18	0	60	0.675799	7.36624	0.361843	5.149	50.577	44.273	3.37	0.936614	0.442172	0.125951	0.162395	0.0423239	0.99027	0.804368	25.1189	531.094	2338.88	6350.82	15.8155	211.244	54.0774	0.298023	4.49048	38.0893	0.0687744	3.26885	55.6598	11.1113	0.0364577	0.769324	20.1728	39.9945	0.278092	0.659347	11.1371	20.1057	12794.5	32.0173	287.748
926295	L2	GLEY	Moorland	VP	TILL	360021	659974	453	3	83	0.191381	37.253	1.17907	0	0	0	3.03	0.0958078	0.372898	0.238185	0.0499197	0.00606221	0.0717875	0.461796	78.4017	743.348	6901.16	3560.05	0.498339	181.603	-20.4734	1.34321	1.23938	30.8961	0.0529553	-0.245225	6.60339	0.482386	-0.0364192	-0.156524	9.41353	8.45804	-0.0662327	0.852432	4.68688	3.59884	12206	8.65466	136.751
926307	L2	EART	Improved Grassland	F	RES	379997	659992	225	2	66	0.546306	3.14138	0.205706	9.49	46.808	43.703	4.92	5.8672	1.02111	0.102959	0.101642	0.00145517	0.0371027	0.527391	10.8547	1242.55	6485.12	11449.5	119.504	738.058	269.711	-0.290699	13.1508	74.2856	-0.00578407	9.59888	51.0256	15.6768	-0.390966	0.243374	28.9255	4.73139	-0.291214	0.36452	10.202	71.708	26244.8	80.214	1448.08
926316	L2	EART	Semi-natural Grassland	F	MOR	279989	600013	223	14	50	0.611994	10.5745	0.90299	3.583	54.193	42.224	5.03	12.4798	2.21959	0.248956	0.654768	0.22532	0.0459248	0.148736	16.5385	3162.61	4470.56	8225.25	683.388	1899.88	311.308	0.771248	12.7603	76.3426	0.547017	10.9612	50.1598	21.9381	0.0150026	-0.49899	38.0148	78.637	-0.0855204	0.226733	31.3349	96.2626	21025.5	50.4831	3900.04
926328	L2	ALLU	Semi-natural Grassland	P	ALL	260036	560014	78	1	50	0.788974	2.78473	0.242543	2.839	41.1	56.061	5.35	3.67894	0.582819	0.107513	0.0470681	0.0348442	0.00708765	0.0719762	5.63562	506.662	1924.71	1641.27	77.1005	237.932	171.458	0.620055	21.9026	69.2294	0.093861	6.05005	35.4675	8.71387	-0.00222688	0.07545	25.1383	25.0931	-0.0301449	0.508184	15.7672	58.8952	16404.4	24.5915	2064.84
926338	L2	EART	Semi-natural Grassland	M	TILL	280008	579999	248	9	45	0.581995	3.00249	0.178483	14.889	53.324	31.787	4.38	0.530436	0.145745	0.100722	0.0896529	0.00333552	0.0250691	0.810596	13.6173	548.842	9495.09	10595.7	76.1047	293.331	695.704	-0.049588	8.88998	70.2952	0.0249744	8.35915	52.2061	14.4198	-0.142033	-1.01681	39.5591	8.71475	-0.0064987	0.536491	5.79781	42.0998	29829.1	56.9474	291.694
926348	L2	EART	Improved Grassland	I	WM TILL	240000	640000	50	2	32	1.35972	1.30804	0.110336	9.039	40.467	50.494	4.58	5.21027	0.983251	0.0828226	0.0144385	0.0334132	0.00139197	0.00681316	5.99634	599.479	2158.77	7673.76	211.093	234.147	439.031	0.71979	2.88172	97.3712	0.0951187	13.0903	39.6959	10.9146	-0.048532	0.583613	22.8121	14.7132	0.222131	0.296158	18.3736	56.6719	20713.1	58.9245	1502.04
926359	L2	GLEY	Semi-natural Grassland	P	TILL	239999	599998	225	9	59	0.555683	7.64817	0.560979	3.331	47.614	49.055	4.7	3.75723	1.04186	0.209268	0.034336	0.00108668	0.00403137	0.105634	11.9966	683.596	2843.97	143.223	-5.45455	258.554	49.5455	0.217954	4.9821	201.13	0.0952371	2.83621	32.4612	3.57292	-0.0466957	-0.690316	10.9156	9.31468	0.0346076	1.40255	10.5893	19.6439	15478.6	14.7597	1263.88
926369	L2	GLEY	Semi-natural Grassland	P	TILL	340008	620020	290	6	74	0.694868	3.38862	0.347003	6.084	71.716	22.2	4.11	3.50927	1.42957	0.123701	0.136392	0.0933802	0.0300632	0.12705	12.3831	915.461	2690.76	10193	190.594	481.394	232.632	0.61804	6.89333	249.78	0.162691	13.6174	58.1624	14.1611	0.0681639	-0.912955	41.1035	40.5034	-0.0778064	-0.0582137	18.8438	101.092	24578	43.9193	1060.16
926379	L2	GLEY	Woodland	P	TILL	359962	599963	285	4	66	0.116966	44.6605	1.90693	0	0	0	3.16	4.8865	4.97779	1.64184	1.51835	0.0881887	0.0443741	0.110412	74.6389	1081.95	397.199	560.95	45.4121	165.472	-46.2866	1.72146	1.60361	16.3665	0.311911	3.16097	5.13354	5.86596	0.0760394	0.160031	5.07737	13.9655	0.493199	0.730767	8.32425	29.0875	1698.33	-1.45052	1527.62
926392	L2	PODZ	Moorland	F	TILL	340003	639998	400	15	44	0.331076	16.295	1.30739	0	0	0	3.58	4.38	2.54	0.28	0.81	0.1	0.11	0.18	29.8593	1659.05	2413.04	4262.79	38.1188	532.88	11.8399	0.493693	23.6159	177.993	0.671788	4.45701	36.4309	34.5092	-0.00363898	-0.150965	19.4435	405.416	0.0606737	1.9536	26.0103	85.6769	12486.2	30.0183	1217.79
926405	L2	EART	Improved Grassland	M	WM TILL	239977	619984	58	12	35	1.26323	0.897529	0.0594254	8.186	43.388	48.427	4.79	4.30477	0.781879	0.0993573	0.108142	0.0205296	0.00525461	0.0122667	4.3095	436.122	1579.53	6514.06	548.586	56.614	374.834	-0.34276	4.77355	86.3119	0.0885458	16.3231	61.7891	23.6038	-0.114947	-0.0284372	31.9912	15.3077	-0.241267	0.42897	11.4236	80.4223	17800.6	70.6742	973.801
926416	L2	GLEY	Improved Grassland	P	TILL	260035	620000	215	5	35	1.1844	2.04934	0.140912	7.273	45.475	47.252	5.22	5.27365	1.09037	0.0820844	0.0720387	0.0367989	0.0046255	0.0187792	5.34074	651.365	1799.18	5600.25	81.9079	262.212	196.834	0.204612	8.14491	139.656	0.0765266	8.22611	50.3259	10.6924	-0.0544516	-0.452004	23.6989	27.8855	0.0330465	0.541472	13.5799	52.777	20841.8	46.6264	1633.04
926427	L2	EART	Improved Grassland	I	TILL	279988	639997	255	1	30	1.42847	0.479355	0.0296874	9.74	28.313	61.947	5.48	4.87102	1.31224	0.0616378	0.152808	0.00826914	0.00665126	0.0247693	3.14449	301.911	1346.7	5133.58	104.95	77.434	258.622	0.493535	5.06228	65.4405	0.0263734	9.67953	48.4684	12.8656	-0.0373476	-0.433404	33.0287	12.6228	-0.0701943	-0.315621	9.77562	41.3428	17690.2	51.1285	1002.85
926437	L2	PODZ	Improved Grassland	F	FLG	319982	639985	190	1	70	0.711309	1.43669	0.0903391	4.978	22.672	72.351	5.32	3.30161	0.300756	0.0801833	0.156223	0.00075594	0.00867392	0.310205	5.14398	696.626	4515.07	3848.76	85.4305	361.796	779.76	0.727393	10.6048	57.5896	0.0697298	12.3392	56.4164	19.1795	-0.109058	0.224645	56.7224	9.96723	0.250201	0.293304	12.3647	69.5768	25035.4	59.885	1699.12
926447	L2	EART	Improved Grassland	I	TILL	300017	640000	236	4	48	1.25592	0.416326	0.0415711	8.998	47.21	43.791	5.76	4.30774	1.03501	0.0659299	0.254418	0.00557863	0.00480635	0.0243009	3.78364	460.05	3474.26	5281.89	416.066	207.254	936.352	0.567826	3.40797	98.1665	0.00798806	17.8148	70.7123	15.8444	-0.00853512	0.228599	60.8855	10.0851	-0.0301996	0.00550604	13.4485	48.5565	25858.6	45.1475	1690.31
926456	L2	GLEY	Semi-natural Grassland	P	TILL	219995	579992	190	4	60	0.23759	31.0174	1.85691	0	0	0	3.47	2.7331	2.15341	0.420513	0.452177	0.00497281	0.0886532	0.177953	44.7574	1225.22	2418.45	6484.27	7.90774	301.936	27.7842	-0.0575756	13.7405	32.3029	0.257847	1.08388	20.0773	4.18935	-0.38085	-1.66529	8.57927	51.4415	-0.0160128	0.668782	11.4362	13.3244	8160.01	19.832	1140.42
926466	L2	PEAT	Woodland	VP	ORG	240035	580031	140	7	60	0.108139	41.9009	2.67478	0	0	0	3.97	0.672697	0.671567	0.689029	0.352411	0.00798729	0.0211647	2.89586	63.4651	574.723	15399.3	927.612	-21.4216	270.84	26.9889	1.55209	3.32753	24.126	0.225728	0.809151	5.18573	24.3301	-0.0419711	-2.26068	11.0494	119.27	-0.179811	4.46241	4.21185	12.2557	21348.3	-10.2252	292.845
926488	L2	REG	Semi-natural Grassland	EX	AEOL	119982	760002	20	25	130	1.22777	5.32539	0.0536266	0	1.466	98.534	7.49	23.1729	1.55236	0.419367	0.0330653	0.0128797	0.00854318	0.01032	0	507.8	399.175	843.977	62.3762	224.464	204.909	0.643154	10.4886	22.834	0.0642656	1.86624	8.08423	1.56906	-0.0308784	-0.0338452	6.99903	2.94696	-0.0295094	-0.048575	1334.1	11.1606	2596.51	9.50793	163128
926500	L2	PODZ	Semi-natural Grassland	M	OTHER	139997	779966	20	4	45	0.685693	5.88665	0.597136	16.063	69.613	14.324	4.5	2.47272	2.84115	0.731155	0.116174	0.0396447	0.0319616	0.764361	19.1697	1352.81	16115.4	27887	748.505	1082.6	2235.51	0.255693	9.66047	31.4463	0.43647	58.9854	205.48	69.8568	-0.151823	0.670582	222.864	6.11382	0.0351491	1.38153	38.9433	135.354	52220.4	123.729	3164.01
926512	L2	PODZ	Moorland	P	COL	259980	600000	408	14	85	0.995331	1.60342	0	2.522	28.889	68.589	4.25	0.0544889	0.0262574	0.0427021	0.0424009	-0.00029653	0.00441844	0.741948	9.1684	542.116	4503.14	410.314	10.396	206.394	684.117	-0.0428983	13.5412	44.1597	-0.0043258	5.4864	36.9914	13.8705	-0.235211	-1.13882	21.0844	6.2159	-0.00703151	-0.1806	9.63033	29.6661	17675	26.2516	1535.48
926521	L2	PEAT	Bog	VP	ORG	279998	620002	335	2	100	0.098254	48.2543	2.26524	0	0	0	3.05	3.26672	4.53272	0.960391	0.214059	0.00387047	0.0209204	0.0219745	80.0026	549.604	523.506	545.979	-26.8133	25.6494	-63.1818	1.53146	3.24919	44.371	0.276956	2.80302	3.25699	4.77284	-0.176012	0.292572	2.82756	34.8008	0.535285	1.42661	23.7917	26.3013	1206.87	8.35665	1609.54
926531	L2	PEAT	Woodland	VP	ORG	260094	640012	281	1	100	0.112429	48.1431	1.52323	0	0	0	2.87	6.11196	4.06048	1.18458	0.203828	0.00620485	0.0435382	0.0491501	79.9949	424.77	750.957	1498.06	-25.7706	50.8251	-47.8383	0.620291	4.42539	19.079	0.509962	3.53497	45.6135	14.2758	-0.0766838	0.523893	19.848	321.067	0.596999	1.38969	23.7039	20.1489	1347.34	4.92911	2301.29
926542	L2	GLEY	Semi-natural Grassland	P	TILL	200007	560003	110	5	40	1.45568	0.609334	0.0655757	9.307	58.089	32.604	5.61	5.47036	1.16653	0.157184	0.0467613	0.0265497	0.00322548	0.023492	2.73874	403.841	1807.08	2291.19	536.738	98.5585	286.12	0.215219	4.25661	269.355	0.0118335	17.5368	57.1851	13.7956	-0.139633	-0.251818	57.5918	8.70231	0.0329539	0.542878	39.4806	64.3015	26645.7	47.4408	2331.12
926553	L2	EART	Improved Grassland	I	TILL	220002	559964	100	5	60	0.922385	2.82492	0.296276	12.273	62.55	25.177	4.99	6.14027	0.600611	0.101616	0.0760048	0.0263877	0.0162631	0.0546475	7.83549	1613.93	3789.14	12202.2	574.836	892.311	332.525	0.266068	33.3642	85.9233	0.176331	16.6331	72.6765	33.524	-0.114427	1.75403	56.9042	34.1631	0.033993	1.34013	15.3239	66.182	25576	58.8113	2130.3
926564	L2	PEAT	Woodland	P	ORG	240040	560034	25	0	55	0.47172	28.9756	1.63233	0	0	0	3.64	0.314466	0.173617	0.0881928	0.186307	0.00518578	0.304663	2.35968	73.0929	2231.52	12296.7	5836.28	12.8926	1352.93	76.0744	0.384512	15.5752	62.2671	0.629384	3.57211	69.7638	57.0082	0.100422	-0.591342	24.2411	57.0082	-0.00714421	6.83651	5.21578	32.5602	30456.6	28.6608	347.085
926582	L2	EART	Improved Grassland	F	TILL	320046	660038	297	6	83	0.893833	1.85357	0.152767	5.6	42.994	51.406	5.3	3.4988	0.353284	0.0663045	0.0338696	0.00390085	0.01362	0.291942	5.2554	1066.7	8676.32	6432.04	439.073	662.293	1588.37	0.0873495	8.59711	54.7274	0.0933225	13.2939	33.8626	8.95447	-0.153615	-0.645804	23.0396	15.1164	0.0318358	0.477384	11.9002	89.2384	24377.2	55.6464	1422.3
926592	L2	GLEY	Improved Grassland	I	TILL	299998	659999	241	6	40	1.25671	1.34794	0.0539874	7.114	31.649	61.237	5.28	4.57046	1.0356	0.0553467	0.0907884	0.00347979	0.0233314	0.103149	4.20331	396.529	2076.36	6267.69	41.157	105.826	427.397	-0.345618	3.28188	82.0976	-0.00367949	14.8533	47.4044	9.45259	-0.0626468	-0.042423	27.8323	18.8799	-0.24119	0.47273	9.49806	43.2667	15974.9	57.1399	1126.63
926602	L2	PODZ	Arable	M	TILL	339996	659992	252	0	33	1.34222	0.527233	0.0316439	6.767	28.702	64.531	5.59	2.67528	0.21679	0.0354459	0.192427	0.00090059	0.0147958	0.0494862	3.45989	398.234	2603.14	3693.48	139.109	76.9389	722.731	-0.30289	2.87248	39.6695	-0.0060055	9.69732	26.22	11.3521	-0.422648	-0.717743	20.6118	10.8944	-0.281363	-0.152803	11.1912	41.5456	12669.9	46.7413	674.487
926612	L2	ALLU	Improved Grassland	I	ALL	279982	659993	160	0	58	1.20797	2.1179	0.0873756	5.607	28.236	66.157	5.04	3.44627	0.881647	0.0957605	-0.00478129	0.0356836	0.00194886	0.00402804	3.75527	439.24	1167.44	5935.45	344.132	111.033	385.248	-0.0546573	2.60759	121.842	0.123105	15.0535	25.7273	15.7001	-0.223125	-1.25782	26.0557	36.3153	-0.00693572	-0.191048	11.6892	76.2777	11067.8	58.3954	1107.8
926622	L2	EART	Improved Grassland	F	WM TILL	239962	679973	40	10	59	1.12832	0.432119	0.0429873	5.54	29.2	65.26	4.36	1.79218	0.308028	0.0634958	0.127804	0.0176921	0.00275474	0.0265878	4.40237	531.21	1590.76	1747.94	369.802	191.295	350.949	0.646294	9.48267	70.074	0.0570674	10.5766	40.2497	25.6652	0.0344068	-0.878697	30.7922	23.0135	-0.0762747	-0.342203	24.7477	48.6586	16348.9	48.8047	778.375
926632	L2	GLEY	Improved Grassland	I	WM TILL	280014	679993	71	2	50	1.39041	1.00573	0.0419253	8.275	43.31	48.415	5.85	3.6809	0.545865	0.0683811	0.0802965	0.00081307	0.00982899	0.0458578	5.27754	663.557	5264.07	7117.47	75.9934	334.23	1572.48	0.709873	2.78835	64.2025	0.0592911	14.9367	20.3645	8.95695	-0.049767	0.239392	19.2152	7.5443	0.211493	0.359595	13.281	46.3139	18486.1	60.2025	1704.3
926643	L2	GLEY	Moorland	P	COL	180063	679966	250	18	30	1.0774	2.80156	0.149372	1.267	64.775	33.959	3.6	0.0367	0.101115	0.0594443	0.0374072	-0.00153358	0.0229496	0.0891244	9.46891	130.851	1302.63	1010.76	-5.41872	21.3875	60.7964	0.507436	0.430091	31.0284	0.0114637	0.125479	7.21754	1.39131	-0.0904452	0.340299	1.13031	3.7463	-0.0731291	-0.294474	5.81218	6.35425	5184.79	-0.414482	-17.9485
926652	L2	PODZ	Moorland	I	COL	180001	719960	25	19	40	1.03497	1.88797	0.580506	4.72	72.511	22.769	4.3	0.179895	0.302326	0.208196	0.0743533	0.00961778	0.0637015	0.055405	6.07986	973.443	1635.04	6738.76	36.6942	386.488	148.223	0.802849	13.3673	61.5433	0.0562754	7.60301	11.1183	45.5725	0.0320279	0.589094	21.9277	39.9601	0.27464	1.58898	4.50609	73.2442	9963.43	66.558	135.041
926663	L2	PODZ	Semi-natural Grassland	M	COL	199958	719934	195	10	30	0.506658	8.73684	0.601663	3.775	58.187	38.038	3.64	0.331098	0.535147	0.2584	0.183723	0.00323389	0.127758	0.431046	24.3926	1115.1	4662.54	6895.96	10.396	667.533	210.85	0.117385	1.57748	22.3245	0.0551204	16.0042	48.2317	11.5977	-0.147944	-0.30298	30.1207	8.91209	0.0301624	0.832803	49.2903	52.9823	26861.4	73.2679	2265.83
926673	L2	PODZ	Moorland	I	COL	140021	740009	275	4	31	0.999818	3.8046	0.163566	2.129	25.251	72.619	4.57	1.16276	0.787761	1.11974	0.373529	0.00375704	0.0151714	1.25604	12.4213	331.227	14599.2	5584.92	100	252.458	5522.96	0.757117	1.27074	32.2754	0.066202	36.2622	50.1975	78.2198	0.0623877	0.367429	86.9979	3.53374	0.249028	0.53923	110.877	55.8041	46607.9	93.8428	11030.2
926685	L2	GLEY	Semi-natural Grassland	P	COL	159986	740020	150	19	65	0.288744	10.9835	0.981756	5.124	64.139	30.737	4.35	1.20466	0.643866	0.428376	0.181096	0.234458	0.0472943	0.914887	19.9967	2035.08	12693.4	20464.4	3171.07	1031.12	900.455	0.16299	5.88293	28.6242	0.245481	41.2128	16.939	11.5723	-0.0292318	0.666266	6.9154	31.8076	0.0338295	3.03181	16.8959	74.2626	24333	90.9864	3751.85
926696	L2	GLEY	Semi-natural Grassland	P	COL	140083	719984	45	16	57	0.596705	8.3634	0.690045	2.389	45.591	52.02	4.29	0.671639	0.777339	0.367615	0.345247	0.0193727	0.0613489	0.793572	19.2337	1237.61	11043.5	17073.8	42.8571	830.747	636.412	-0.00932081	4.9697	47.5877	0.106148	6.98009	48.9921	20.5142	-0.17637	-0.19599	18.1104	17.9052	-0.0106095	1.14774	8.58966	60.0698	26705.3	81.0574	2173.98
926705	L2	PODZ	Semi-natural Grassland	M	COL	200098	679966	106	24	54	0.530226	7.79212	0.369539	1.123	45.285	53.593	3.14	1.20367	1.16524	0.312504	0.646173	0.0197396	0.0447825	0.0470499	25.7113	386.379	909.091	3925.21	27.7686	127.893	-15.6612	0.0185032	3.05983	88.9006	0.0906778	1.24709	10.0173	4.73649	-0.447956	-2.38653	3.75649	28.2016	-0.0139129	-0.493046	9.94927	15.487	5285.9	18.2899	521.887
926716	L2	GLEY	Semi-natural Grassland	P	COL	219999	720027	570	26	60	0.138095	26.9052	2.26861	0	0	0	4.71	7.21548	2.23526	0.637009	1.00403	3.2192	0.0374974	0.375109	31.2458	2301.83	7040.3	10174.3	11477.5	779.317	94.6957	0.83828	15.9651	83.7842	1.93113	219.903	39.3005	39.6176	0.509244	5.48939	23.8602	373.978	0.0715588	8.78958	35.506	92.6416	17572.6	46.3864	2755.63
926729	L2	PEAT	Moorland	VP	ORG	200101	699977	308	7	50	0.0927066	47.4	2.3904	0	0	0	3.3	2.14783	4.79482	1.45739	0.971365	0.0130422	0.104752	0.0986186	60.7934	1260.06	1192.49	4204.52	-23.9485	279.9	-33.505	0.44021	7.52607	22.0942	0.562113	2.10681	3.57455	31.1058	0.469766	-0.432403	4.05413	157.258	0.0851088	2.76149	19.6963	30.2359	2424.67	14.3651	1051.84
926740	L2	PODZ	Moorland	P	TILL	300029	619960	430	10	45	0.179878	44.3082	2.37994	0	0	0	3.05	2.01202	3.33715	0.67384	1.21499	0.0616258	0.0402071	0.126654	70.4187	1899.14	2348.83	1773.74	4.35552	439.61	-41.3636	0.397575	8.84559	38.1645	0.658623	2.17073	8.47651	13.6414	-0.108155	-0.572579	8.11192	242.875	0.0681733	2.01255	10.8896	53.3316	5481.24	13.1702	903.181
926754	L2	PEAT	Bog	VP	ORG	300027	600043	475	6	90	0.0887937	47.8455	1.86274	0	0	0	2.81	1.85066	4.80327	1.13836	0.373896	0.00713666	0.0256152	0.0352759	81.9092	950.719	569.286	1461.08	16.4286	125	-38.5877	0.00910079	7.43893	32.5377	1.0746	1.14898	0.833924	7.81971	-0.299178	-1.74178	3.45914	313.166	0.0436167	0.744337	19.4605	39.4427	951.708	7.40896	817.272
926765	L2	GLEY	Woodland	P	TILL	319974	599974	370	6	50	0.22681	46.766	2.34264	0	0	0	2.87	0.306005	0.636568	0.156658	0.400193	0.0035383	0.510868	0.27955	78.8687	462.39	2465.27	15907.9	12.2717	894.435	-44.5008	0.505437	16.9838	17.0743	0.590242	1.99389	6.07453	4.28783	-0.177537	-1.2851	6.19454	148.665	0.0725999	4.24141	3.96854	10.1235	5132.49	47.3507	358.357
926776	L2	PEAT	Bog	VP	ORG	320004	619980	491	8	100	0.105204	48.4132	1.85966	0	0	0	2.73	4.81353	9.11847	1.21355	1.27033	0.00864295	0.0363881	0.0510693	99.5197	1082.28	546.046	1973.57	16.5212	227.288	-50.4575	-0.513081	6.62361	32.4075	1.3104	-1.00065	23.332	18.6992	0.012634	0.157337	11.5709	258.163	-0.523152	2.39587	36.1563	104.25	1217.52	1.71437	1670.73
926788	L2	PODZ	Improved Grassland	F	WM TILL	180030	659939	28	8	75	1.1977	1.11532	0.121741	4.508	47.389	48.104	4.48	1.03499	0.277884	0.0662187	0.111336	0.0610303	0.00142586	0.010943	4.99622	832.185	2180.59	9572.29	1380.1	463.775	233.298	0.0184081	48.9182	85.8302	0.0408198	13.2835	26.2085	25.4663	-0.0958774	-0.322873	13.4148	16.8076	-0.00762879	0.324792	15.7574	54.073	11814.3	56.446	917.879
926799	L2	PEAT	Bog	VP	ORG	180164	639992	220	0	50	0.0797987	50.8444	2.39079	0	0	0	3.09	3.1849	5.19834	1.90443	0.153873	0.00779287	0.0171985	0.0148244	61.4737	437.165	409.77	626.639	12.9031	-6.07553	-39.4745	-0.693008	2.65292	8.33996	0.123309	0.516441	-1.04139	2.23195	-0.934323	-1.73031	-0.234575	16.8059	-0.616658	0.583621	26.5513	5.85831	1040.06	16.1871	1163.48
926809	L2	PEAT	Moorland	P	ORG	200009	639964	350	6	60	0.150349	56.1497	1.30375	0	0	0	3.18	0.48452	1.10508	0.636306	0.0525838	-0.00128423	0.0111885	0.191688	70.7648	252.669	8605.88	1398.07	10.9819	90.4762	-39.9672	1.27099	2.6537	13.8492	0.511161	0.0305082	1.71346	1.09256	-0.100274	-2.38933	3.27648	9.24094	-0.162828	4.57401	9.01086	35.1762	12488.7	-10.8814	206.854
926817	L2	RANK	Woodland	F	COL	180059	699955	76	5	21	0.22114	25.5548	1.48901	0	0	0	3.31	5.10455	5.86831	1.7601	1.10926	0.0719823	0.05193	0.0614781	48.644	958.383	1088.96	1793.49	23.229	226.565	27.883	0.756838	5.45094	53.8693	0.297668	1.67902	13.926	8.33108	0.27036	0.288441	6.699	55.3094	-0.0762705	0.446582	35.0737	37.7139	6096.3	10.8005	2067.3
926826	L2	PODZ	Semi-natural Grassland	M	RBCH	140024	799988	25	5	70	0.773036	2.43331	0.175079	3.016	27.6	69.384	4.44	0.237785	0.113358	0.095903	0.0398314	0.00537104	0.0342602	0.954104	11.3083	962.216	11880.4	3817.24	7.92079	556.642	2012.83	-0.306578	5.27877	30.3042	0.063909	15.8414	64.6777	19.3828	-0.0724677	-0.162412	61.5002	4.70323	-0.232624	1.51854	8.36403	32.9026	28377.2	35.9827	1287.92
926836	L2	PEAT	Bog	P	ORG	140062	659982	137	5	70	0.109841	52.751	1.84231	0	0	0	3.17	2.47128	7.63388	1.80013	0.084253	0.00082604	0.0243674	0.0181905	83.5778	300.163	585.237	1270.25	12.8511	13.0933	45.4992	-0.164222	0.467651	13.8447	0.233391	1.30072	0.144646	1.44319	-0.432958	-2.87986	0.703434	12.8115	-0.0153237	2.36762	32.877	15.0953	998.598	5.87283	1208.28
926856	L2	GLEY	Semi-natural Grassland	P	COL	260044	680005	160	10	70	0.626854	3.42068	0.350975	4.06	68.232	27.708	5.58	10.3433	2.0667	0.153224	0.105665	0.00376428	0.00598569	0.0685133	7.55084	2261.02	9912.01	12967	413.98	1363.03	1534.99	0.0120351	1.98379	121.394	0.279586	21.8133	23.5073	14.1304	-0.262229	-0.693752	22.444	12.9421	-0.00920486	0.161632	39.8113	117.484	35943.8	110.292	4722.83
926865	L2	PODZ	Semi-natural Grassland	F	COL	340089	600017	340	20	84	0.198714	43.1019	2.394	0	0	0	3.26	1.18	2.41	0.68	1.33	0.02	0.11	0.2	54.9225	2280.05	3993.22	4473.39	24.6525	453.783	9.21053	0.34995	11.8483	30.8805	0.627071	1.97362	7.83509	7.56226	-0.257319	-1.02763	5.62274	145.107	0.0638293	2.51599	5.44672	32.0906	8043.01	23.4437	445.991
968493	L2	PEAT	Bog	VP	ORG	280016	959980	110	8	70	0.111048	50.1452	1.90396	0	0	0	3.24	1.43209	5.53067	2.0911	0.417192	0.00130261	0.0377581	0.0485233	76.5397	623.502	1488.46	4222.84	2.80534	143.104	138.602	0.138605	0.938106	15.3384	0.148794	3.65435	3.11358	4.06188	-0.298259	-0.931164	2.73068	6.27755	0.293669	2.28397	25.9074	5.149	2056.69	11.6549	794.35
968503	L2	PEAT	Bog	VP	ORG	259996	939958	195	5	30	0.0687778	45.925	1.87548	0	0	0	3.39	4.08151	8.51137	2.21717	1.08204	0.0374506	0.222367	0.0603412	63.5874	685.277	577.819	9457.47	14.5043	55.4682	91.3192	0.575496	2.20524	25.3295	0.181021	2.10312	1.37926	4.73931	-0.468881	-0.747202	2.17607	22.0524	0.784798	-0.353288	33.0731	21.02	891.413	17.6307	1476.9
968514	L2	PODZ	Woodland	P	TILL	299990	959997	120	5	62	0.162032	46.9696	1.94093	0	0	0	3.03	1.28071	4.66893	1.51089	0.743896	0.00241323	0.0617503	0.0437526	67.8164	752.543	941.049	4654.81	15.6268	108.797	-4.90998	1.2172	2.35287	26.9905	0.313791	4.29592	3.58123	0.97867	0.235287	1.21385	3.71412	54.6063	0.808039	1.99888	30.2959	17.9899	1738.69	13.3892	731.657
968537	L2	PEAT	Bog	VP	ORG	240029	920014	420	8	60	0.173746	49.2753	2.00168	0	0	0	3.12	1.7294	4.71839	1.24435	0.714303	0.0011577	0.00723108	0.0369471	83.8284	841.638	1758.49	1347.19	2.79614	259.193	83.5574	0.113431	2.1068	24.6753	0.302074	3.84825	5.08259	4.74375	-0.227276	-0.633076	3.16711	29.2278	0.297118	3.1844	20.3534	11.1805	2946.98	0.542604	927.89
968546	L2	PEAT	Woodland	VP	ORG	259998	919993	325	8	60	0.135254	48.3531	1.74428	0	0	0	3.2	3.17191	7.1781	1.08423	0.281213	0.00162464	0.00528004	0.0168666	73.8541	522.696	1037.92	1041.24	13.5587	29.7649	-853.02	-0.139539	2.17229	20.1155	0.24064	2.78728	2.04999	3.78316	0.19207	1.60039	2.66615	17.5297	1.92769	1.35462	34.5819	19.0323	1486.24	2.44484	1818.2
968556	L2	EART	Woodland	M	COL	239995	899992	30	9	70	0.764037	5.03638	0.330093	1.915	42.444	55.642	4	1.97643	1.24202	0.179027	0.182376	0.465871	0.0297228	0.0920738	12.409	469.23	1668.89	3644.28	518.522	237.285	395.405	0.105092	0.859936	31.2518	0.0772104	4.85169	10.7237	5.5712	-0.0392078	-0.436607	5.22907	14.6097	0.129603	0.630143	6.81208	21.0848	6725.27	10.8973	598.994
968566	L2	PODZ	Woodland	M	TILL	220002	879997	215	6	51	0.748958	4.73419	0.233656	1.604	44.282	54.114	3.51	0.144143	0.572279	0.232942	0.135177	0.0803529	0.0607001	0.0659017	11.525	270.167	1129.71	3887.89	14.5517	117.414	182.304	0.103765	0.724009	26.8983	0.0346221	1.84719	6.9397	1.97804	-0.036674	0.134263	1.99841	11.1962	0.116544	0.591631	6.61893	6.2778	4529.9	6.29308	731.647
968578	L2	PEAT	Bog	VP	ORG	240025	880000	500	2	40	0.0785397	46.3764	1.32424	0	0	0	3.13	7.36937	12.8684	1.98536	0.453533	0.00449846	0.0107055	0.0158111	82.0399	537.001	535.166	1505.08	18.6728	28.4334	-226.53	1.04669	2.35098	17.6668	0.482709	4.37136	3.63438	2.83426	-0.00814234	0.503946	3.14536	25.1858	0.775204	1.79997	47.1229	15.2906	1465.92	12.6733	2200.6
968588	L2	PEAT	Bog	VP	ORG	299986	939982	162	1	42	0.0855556	50.6638	1.50386	0	0	0	3.17	2.53216	11.0247	2.10426	0.146268	0.00121593	0.00629155	0.00790046	77.7388	285.835	293.923	423.675	-39.3699	28.1985	104.363	0.0720827	0.85283	7.99664	0.0642218	3.15804	2.44953	2.6104	-0.21335	-0.860018	1.55734	3.98634	0.269825	1.21393	30.4395	4.96182	594.871	-9.68633	933.721
968598	L2	GLEY	Improved Grassland	P	TILL	320000	960000	30	1	39	1.36799	0.457408	0.0411767	7.081	49.719	43.2	5.36	3.93655	1.37249	0.126337	0.00046553	0.0157308	-2.71e-05	0.00312736	3.02427	487.147	676.61	1779.5	487.529	119.772	314.832	0.314217	10.5933	103.562	0.255349	11.5769	43.5636	25.5147	-0.294191	2.2029	38.6049	24.3444	0.356136	-0.301808	16.7172	87.7225	11274.3	36.9554	1706.02
968608	L2	GLEY	Moorland	P	TILL	320001	939962	185	3	46	0.262698	47.0071	1.68112	0	0	0	3.28	2.44474	3.02765	1.01459	0.836754	0.0404763	0.0492046	0.0587457	60.1667	968.415	1290.64	5448.26	28.8145	318.179	111.408	0.170267	15.6976	43.0251	0.196506	4.63136	9.25584	4.53969	-0.261244	0.768723	5.41853	59.6851	0.296191	1.85621	18.9288	14.0476	2578.07	14.7695	1091.38
968620	L2	PEAT	Moorland	VP	ORG	220018	959960	85	4	85	1.01275	10.9693	0.383641	2.009	38.414	59.577	3.69	1.1133	1.49208	0.497692	0.077753	0.00175051	0.0413178	0.131526	15.7093	187.739	1919.5	2304.78	13.1754	100.671	186.497	0.508709	0.997689	23.9559	0.0689957	2.31955	11.0249	0.718727	0.0299821	0.334087	3.25816	3.93681	0.361316	1.07989	10.8554	8.3586	3946.58	4.79425	362.035
968631	L2	RANK	Moorland	P	RES	240005	959995	228	5	32	0	1.38999	0.0598388	1.113	25.038	73.849	3.67	0.0873852	0.122898	0.0640674	0.0217068	-0.00024686	0.00017219	0.00198594	5.0515	139.959	400.464	45.7667	5.29859	57.5331	230.529	0.0358487	0.305203	14.1739	0.0173148	1.61206	4.58432	0.838896	-0.158898	-0.480709	1.23827	3.69526	0.132658	0.474237	3.13833	2.23823	1771.62	0.161457	33.1193
968640	L2	PEAT	Bog	VP	ORG	240107	940041	540	16	62	0.13754	51.7584	0.987681	0	0	0	3.1	1.59942	4.76896	1.03494	0.0527055	0.00062939	0.00180791	0.109821	105.054	167.869	6484.49	690.497	1.83968	5.25374	69.3344	0.592308	-0.0789517	19.5399	-0.0278334	1.90874	1.61343	3.78353	-0.618217	-1.3351	3.20536	3.58779	0.773564	2.60004	25.8647	6.55781	8837.66	-2.52763	852.651
968649	L2	PEAT	Moorland	P	ORG	259978	900069	235	5	70	0.148587	55.8019	1.25784	0	0	0	3.06	0.58562	2.461	0.995473	0.073122	0.00083487	0.00721777	0.051289	71.9326	349.112	2631.76	1632.27	7.29412	8.70447	115.182	0.182247	0.291749	30.0636	0.0644173	3.78319	3.2258	2.07702	-0.379855	-1.2596	3.61093	2.96138	0.283959	1.5734	17.5993	4.73996	3492.43	3.8973	374.588
968660	L2	PEAT	Bog	VP	ORG	259958	879999	670	5	60	0.0809624	45.2068	1.13433	0	0	0	3.12	6.59868	12.6387	1.55403	1.08412	0.038711	0.00548493	0.0311799	79.0181	695.031	400.79	935.614	39.2244	55.6281	-184.778	0.844199	1.95738	25.2528	0.926585	3.74336	3.92847	6.54631	-0.136891	-0.741245	2.97549	40.4617	0.578073	1.0901	37.1822	68.6055	651.889	-89.9733	2241.9
968671	L2	GLEY	Semi-natural Grassland	P	TILL	160027	819983	25	5	70	0.809514	3.9284	0.336696	4.545	40.092	55.363	4.07	0.244676	0.384872	0.154883	0.0836459	0.00439857	0.0152878	0.172973	10.5141	552.053	2832.64	10560.3	46.8784	286.43	163.234	0.00676836	3.7825	28.5326	0.0715235	3.12717	23.5664	8.17631	0.0409481	1.36596	6.8298	15.6307	0.860637	0.934874	8.55005	26.3669	12072.5	23.505	1155.02
968683	L2	PEAT	Moorland	VP	ORG	120023	839996	130	3	65	0.121651	43.0734	2.74795	0	0	0	3.88	5.24142	10.3981	3.01347	0.599464	0.00819153	0.0131156	0.0707524	70.0135	1044.01	2218.36	1521.43	3.23491	131.867	107.371	0.611359	0.429962	14.3589	0.0484394	2.50845	10.2268	10.3904	-0.669679	-0.417628	6.41658	11.2297	0.863946	0.195608	22.8321	9.03095	4333.14	0.849333	1797.88
968694	L2	GLEY	Moorland	P	TILL	140007	860048	190	4	48	0.521699	15.7539	0.871856	0	0	0	4.15	1.38376	1.04792	0.544265	0.0722395	0.00096962	0.12635	4.06456	43.2767	639.281	29748.2	8340.84	29.9039	617.558	2575.4	0.434821	0.915384	61.1747	0.0662633	32.0133	125.257	53.4021	-0.0950054	-0.154726	114.129	4.52715	0.292621	1.99181	58.0433	70.9045	55051.7	54.5987	2770.76
968704	L2	PEAT	Bog	VP	ORG	79987	840008	35	9	70	0.102095	47.5242	1.5978	0	0	0	3.39	4.65586	13.8223	3.49623	0.622211	0.00189338	0.00476333	0.00846896	66.5724	399.654	427.883	814.432	6.85985	1.98276	-54.1379	1.04812	3.06383	14.5766	0.245495	3.97658	3.0307	0.143024	-0.0331058	0.691475	2.60346	21.7621	0.782294	1.72955	45.9803	23.43	1245.18	2.55434	2003.71
968713	L2	PEAT	Bog	VP	ORG	80004	819962	95	17	52	0.159257	47.5343	1.51352	0	0	0	3.32	9.05933	16.1666	4.61263	1.6587	0.00631977	0.00107488	0.00812294	78.5347	626.011	231.225	399.915	16.4834	65.7397	-21.1736	0.665392	1.14923	19.5609	0.327397	2.2268	0.364376	7.69647	-0.760431	-1.3294	2.33624	31.0693	0.938299	-0.844757	43.6951	36.9099	419.095	9.47976	3202.54
968724	L2	PEAT	Bog	VP	ORG	220016	939989	180	1	50	0.057381	45.5175	2.20133	0	0	0	3.68	4.24239	8.91703	2.7433	1.3273	0.00791764	0.00895699	0.0130224	55.8737	683.245	584.534	1322.31	4.27857	114.791	111.281	0.128147	2.48449	20.8879	0.279036	3.72162	3.60905	6.02759	-0.0656315	-0.528281	3.74436	24.7085	0.290407	2.11722	26.5846	15.7143	841.998	-1.07339	1585.07
968735	L2	GLEY	Moorland	P	TILL	219998	919996	460	10	50	0.7167	5.10535	0.280138	1.547	24.822	73.631	4.11	0.107902	0.130874	0.113574	0.0699775	0.00046782	0.0150372	0.562142	18.5644	290.906	6129.68	1759.89	3.68314	150.252	264.489	0.31131	0.782266	21.202	-0.00672574	5.43312	29.447	6.00991	-0.196571	-0.397107	14.6102	5.44857	0.344733	1.67319	6.51974	18.9155	13709	15.7226	1258.63
968746	L2	PODZ	Moorland	P	TILL	220005	899992	300	7	32	0.188159	52.6228	1.06797	0	0	0	3.24	4.31015	9.21286	1.43518	0.171989	0.00097817	0.00141914	0.066311	106.12	162.535	4173.03	882.296	1.33165	-6.68182	75.8182	0.586008	-0.117965	40.3509	0.0361875	1.8088	0.710565	1.42946	-0.561721	-1.38551	2.06323	3.33193	0.785392	1.4549	53.1189	11.2969	5997.71	-0.277102	2426.38
968757	L2	RANK	Moorland	F	RES	240004	819886	460	12	34	0.194177	40.5024	1.7326	0	0	0	3.62	0.782311	1.4226	0.479819	0.882334	0.00380158	0.114311	0.873075	65.1066	834.035	9374.68	5185.37	-35.6229	345.086	182.956	0.194064	1.99895	25.2843	0.339728	3.92326	6.5998	7.43017	-0.134818	-0.425214	3.72267	16.8173	0.279317	2.43279	8.91597	16.0942	13038.7	2.01761	307.073
968766	L2	GLEY	Bog	P	MOR	219999	820010	455	4	62	0.775059	4.6005	0.115982	0.424	18.654	80.923	3.78	0.0860365	0.0784511	0.0474523	0.0173133	5.26e-05	0.00088615	0.160734	17.1757	128.899	2991.9	26.3408	13.2536	11.2809	82.4382	0.498018	0.595915	20.5801	0.0624872	2.21906	9.54581	0.475868	-0.0388538	0.379191	1.71357	5.35967	0.356177	0.418461	3.68878	8.63644	5344.43	4.32127	596.931
968776	L2	PEAT	Bog	P	ORG	240036	799968	580	10	94	0.122785	47.4304	1.25653	0	0	0	2.96	3.07546	10.6875	1.23616	0.929708	0.00385834	0.00310939	0.00425707	79.5143	654.703	233.357	818.329	22.8721	52.624	-43.3388	0.404446	2.84513	13.3145	0.516293	1.72439	3.76884	2.0228	0.0469823	-1.19705	2.34741	38.7248	0.0745794	1.14922	41.4014	49.34	344.309	-0.9991	1312.09
968788	L2	PEAT	Bog	VP	ORG	280038	919981	230	8	105	0.0893651	49.1754	1.39484	0	0	0	3.12	3.06223	12.2636	1.93652	0.227224	0.00152548	0.00300575	0.00519938	79.8984	386.108	298.81	536.571	2.32723	-1.2293	80.4139	0.531133	-0.310841	18.2	-0.0349358	1.83802	0.851997	2.40339	-0.775301	-1.34247	1.29742	4.62432	0.795348	-0.939506	32.5144	8.15395	404.882	15.97	1247.87
968798	L2	PEAT	Moorland	VP	ORG	280026	939940	270	13	53	0.134456	46.9742	1.68458	0	0	0	3.17	5.26632	10.9156	2.05327	0.76541	0.00327052	0.0120436	0.0181726	80.2365	546.762	347.277	712.217	-37.8374	97.1574	171.974	0.0875616	1.24871	19.4555	0.258277	3.45032	2.72307	2.53249	-0.272541	-0.98517	2.11158	17.5614	0.283532	1.51763	38.268	17.842	780.092	-2.83882	1915.15
968808	L2	PEAT	Bog	VP	ORG	300046	919973	265	2	87	0.123968	47.3278	1.7872	0	0	0	3.29	3.22382	8.07461	1.63216	0.754638	0.0040869	0.0171042	0.0180195	63.5114	648.651	627.838	2291.95	13.7825	62.668	-53.2623	1.10242	3.44806	30.6221	0.512456	4.04194	3.47267	2.86984	0.00315392	0.823039	3.69076	44.6022	0.760184	1.85321	34.0556	34.8721	1563.54	8.08052	1417.03
968819	L2	PEAT	Semi-natural Grassland	VP	ORG	200014	879990	500	6	70	0.259873	40.7233	1.57724	0	0	0	3.82	1.37436	2.32514	0.438656	0.130899	0.00362401	0.0307734	0.302225	56.6008	452.331	7522.32	4478.61	-35.3905	185.738	194.976	0.109344	0.619798	26.5963	0.12885	4.65825	42.4513	12.8515	-0.00735584	-0.663008	12.2039	6.58095	0.274225	4.35678	14.6157	7.20622	11377.7	-3.79293	1318.65
968830	L2	GLEY	Moorland	P	COL	200027	859995	380	15	55	0.184889	43.254	1.48136	0	0	0	3.47	0.545582	1.32236	0.667915	0.213282	0.00078559	0.0216606	0.41582	78.1875	394.747	7979.22	3253.95	2.27819	81.4546	69.4814	0.599576	0.00689772	33.5412	0.160337	1.94688	4.06883	2.15519	-0.45187	-1.0089	4.23171	9.17369	0.766894	2.28705	14.0946	10.7039	11313.4	3.78738	490.985
968841	L2	PODZ	Moorland	P	TILL	180001	879967	105	9	46	0.184873	49.3212	1.56417	0	0	0	3.48	1.601	5.29696	1.53843	0.241101	7.25e-05	0.300448	0.106401	66.4934	313.249	1852.51	14101.6	3.78595	5.67734	114.729	0.548877	-0.264496	33.2481	0.00166518	2.07842	1.62741	2.33059	-0.493445	-1.01699	3.53143	3.40702	0.665851	0.855031	35.6254	5.50432	2418.35	34.2146	975.449
968852	L2	GLEY	Semi-natural Grassland	P	MOR	179993	800002	220	19	45	0.116102	41.4259	2.81373	0	0	0	3.56	3.07319	8.15234	1.65897	3.08974	0.0107794	0.0255323	0.0195749	61.1621	2138.21	706.768	3804.62	21.4943	335.236	-20.8458	1.32119	3.39734	48.5415	0.394322	4.59534	4.82589	5.54808	0.248754	1.51445	4.92309	37.5787	0.812491	2.51353	31.5548	37.1831	2172.22	10.7074	1322.32
968863	L2	GLEY	Moorland	P	MOR	200027	740015	609	14	32	0.950813	2.1514	0.12933	2.744	19.298	77.958	4.23	0.104909	0.100721	0.0654839	0.051278	0.00074824	0.0151028	0.116595	9.2941	404.849	5331.44	10655.6	34.0306	184.881	1498.97	0.513737	3.09155	64.0523	0.0925538	5.8423	19.4693	3.06315	0.0271474	0.901195	8.58088	13.0488	0.341004	1.93678	25.9455	28.6688	14073.2	33.9076	1854.63
968878	L2	PEAT	Bog	VP	ORG	239952	740154	411	3	50	0.0818988	46.1046	2.42214	0	0	0	3.64	8.3523	5.70979	1.03794	0.869768	0.147695	0.0433053	0.0274934	56.8425	1232.65	703.068	4545.66	49.7694	106.507	-48.7928	1.20104	5.18135	74.0681	0.71584	7.73385	4.07033	9.18445	0.440079	1.46541	6.13968	98.7271	0.781818	2.57301	22.7902	37.2506	1689.89	7.06154	3241.91
968889	L2	GLEY	Moorland	P	COL	179971	840026	200	13	72	0.542574	3.3156	0.230263	2.268	25.077	72.656	4.07	0.215264	0.494076	0.117909	0.0682284	0.00664887	0.0265495	0.0897827	9.26468	262.269	1601.78	2541.24	10.9384	57.9827	-602.525	-0.059489	1.25554	28.1439	0.0538307	2.86536	21.5883	8.81375	0.0200081	0.868631	12.9887	6.23436	0.844672	0.407808	7.14174	13.9317	8191.84	13.4679	788.599
968902	L2	PODZ	Semi-natural Grassland	F	COL	179997	860010	40	25	86	0.513294	4.44685	0.247639	5.213	48.068	46.72	4.09	0.330036	0.399346	0.183143	0.224086	0.00298429	0.0156269	0.239889	12.5677	331.675	4311.44	6824.41	11.6486	107.963	185.852	0.329423	4.30575	22.3601	0.0648685	3.20288	37.053	5.7889	-0.2877	-0.133227	8.28818	11.5316	0.360934	0.026902	9.8945	14.8007	10705.4	30.1864	1183.95
968913	L2	PODZ	Moorland	F	MOR	199987	839987	265	5	73	0.184	53.02	1.25144	0	0	0	3.27	3.07683	8.13434	1.19222	0.259038	0.00034359	0.00251996	0.0443611	88.2842	243.176	2763.77	876.345	16.7067	-8.76446	-596.083	0.025882	0.890121	35.7788	0.125884	2.69869	2.16389	2.62817	0.12036	1.34347	3.20881	2.71632	1.94527	2.60584	46.7334	12.1183	3884.66	4.96954	2051.05
968925	L2	PEAT	Bog	VP	ORG	140019	919996	60	0	58	0.123	49.8634	2.52101	0	0	0	3.82	5.41613	5.38752	1.6785	0.0862754	0.00262769	0.0136843	0.207233	64.9791	381.055	8175.42	1599.82	11.1975	64.4264	-60.7856	1.08635	0.893014	25.5645	0.197048	5.34009	19.5586	14.3062	-0.0347083	6.10714	9.88164	3.45059	0.767272	4.55842	24.3386	12.8441	10854.5	4.37397	2460.85
968934	L2	PEAT	Bog	VP	ORG	120000	920000	40	1	96	0.0715094	47.3749	2.02907	0	0	0	3.43	4.2641	11.4029	2.8643	0.855819	0.00679094	0.0389504	0.00999611	72.1813	597.985	320.85	3692.15	5.22944	152.704	150.685	0.128995	3.87778	11.699	0.411447	3.63768	3.69431	3.95932	-0.15946	-0.499785	2.47797	41.643	0.29593	2.33754	30.3404	17.3503	730.48	1.61159	1704.45
968945	L2	PEAT	Bog	VP	ORG	99984	899985	60	3	55	0.292587	35.8012	1.77855	0	0	0	4.58	7.74182	6.56273	1.86808	0.320943	0.05609	0.0715852	0.690644	42.9383	663.919	10458.2	8284.11	28.1085	295.054	759.62	0.197131	4.55682	57.2269	0.391933	13.3015	59.8504	82.9839	-0.203997	1.79355	25.4383	9.04009	0.317641	6.06105	41.5349	15.4346	18634.3	24.3717	5617.26
968955	L2	PEAT	Bog	VP	ORG	119990	939976	45	4	75	0.160149	47.5501	2.71662	0	0	0	3.75	4.56291	8.25155	2.41979	0.998473	0.00508581	0.0249661	0.0328591	56.533	799.874	1116.55	5017.88	23.0076	85.9286	212.315	1.11348	1.82254	31.5287	0.198472	4.61815	6.15263	6.41801	0.00431875	0.995081	4.47185	12.6682	0.796836	2.12308	31.506	14.6869	2143.5	13.0311	2191.13
968966	L2	PEAT	Moorland	VP	ORG	120003	900004	220	25	53	0.156619	55.7544	1.40575	0	0	0	3.45	2.38433	7.06889	2.03217	0.118019	0.00050405	0.0151117	0.047848	69.1025	259.448	2286.93	2169.45	17.6396	-40.5817	-715.396	-0.147105	1.19113	11.9458	0.099679	3.22779	3.90745	2.94786	-0.00296399	1.18882	4.59517	2.1484	1.90534	4.22884	29.6745	15.6897	3285.39	3.39943	1414.61
968975	L2	PEAT	Bog	VP	ORG	140005	939984	110	4	80	0.117825	45.175	1.37958	0	0	0	3.38	6.50953	13.4058	2.73304	0.872604	0.00290218	0.010069	0.0118929	59.8041	374.776	448.592	1745.2	2.76442	15.3282	72.3987	0.565235	2.48141	15.3204	0.20281	1.94486	1.78625	4.47576	-0.517654	-0.951732	2.82899	38.1435	0.797628	-0.0722376	47.8397	19.1111	884.916	3.70074	2323.93
968984	L2	RANK	Semi-natural Grassland	P	ORG	180048	780023	475	36	34	0.297131	28.9093	1.55495	0	0	0	3.66	0.295099	0.9701	0.418255	0.495752	0.00217562	0.109472	0.48541	47.0689	928.378	6955.52	13789.2	3.82363	394.789	166.119	0.648063	6.52246	29.7006	0.287319	2.25011	45.0243	11.9881	-0.213893	2.19617	5.63409	67.9547	0.65764	7.69265	7.76311	17.0079	12604.6	50.8807	366.028
968992	L2	GLEY	Woodland	P	COL	179984	759957	100	24	40	0.66099	4.92471	0.297337	1.491	26.422	72.086	3.85	0.521699	1.30224	0.25112	0.153392	0.0309466	0.0242764	0.115537	12.8339	762.123	2565.87	7209.04	86.3355	365.004	623.674	0.123915	2.66665	11.3983	0.0852175	7.32273	34.4318	5.25919	-0.135082	0.444304	19.9355	17.45	0.135082	0.758003	13.1325	29.5122	8341.64	28.1948	2778.32
969004	L2	PODZ	Moorland	P	TILL	320000	1000000	38	8	35	1.146	0.631682	0.0275075	1.425	25.716	72.859	3.85	0.149801	0.26558	0.0899823	0.0358978	0.00023947	0.00324328	0.0111291	4.20255	151.059	349.889	109.934	-40.1193	6.99438	134.783	0.0485251	0.447578	7.58471	0.0162601	1.52595	3.60174	0.701936	0.00640398	-0.0942586	1.85415	1.611	0.131432	0.302638	14.2539	2.22088	1984.73	-4.01199	0.129831
969015	L2	GLEY	Arable	I	TILL	340000	1020000	25	2	63	0.202479	41.5495	1.88853	0	0	0	5.33	54.417	8.31244	0.946711	0.18449	0.0470627	0.0346099	0.0856298	25.25	670.264	2427.12	6739.66	160.969	71.6707	-42.439	1.16519	45.2397	224.771	0.271686	6.57682	19.6101	9.05414	-0.0337963	2.57289	11.5799	4.74241	0.84224	2.18317	212.732	17.0533	6108.91	21.7821	20739.5
969025	L2	GLEY	Semi-natural Grassland	I	RES	439987	1140002	70	10	56	0.938577	1.38098	0.0789721	3.656	51.353	44.991	4.5	0.427341	0.312019	0.214401	0.0684853	0.00207054	0.00943698	0.139471	5.72976	323.49	2269.25	5259.02	10.409	94.332	339.312	0.257711	3.60288	37.6538	-0.0027584	6.74873	24.0954	10.7959	-0.257153	-0.0727685	11.2327	6.91631	0.315347	-0.129947	28.3	36.7143	15437.3	37.3186	2928.51
969034	L2	PEAT	Semi-natural Grassland	VP	ORG	439997	1119997	155	5	64	0.135079	51.9842	1.11125	0	0	0	3.15	5.95539	19.0172	3.86544	0.195435	0.00550932	0.00154823	0.0014281	103.607	279.104	584.457	1427.37	21.1136	-54.8391	-55.5446	0.290828	0.982963	2.09501	0.0671377	1.80123	2.51696	5.97536	-0.252263	-1.34412	1.47569	2.02695	0.0732515	1.65831	79.7282	10.3605	832.218	6.77729	3692.06
969044	L2	PEAT	Bog	VP	ORG	440003	1159999	90	0	15	0.0918254	49.6538	1.71709	0	0	0	3.51	4.90608	15.7626	3.05977	0.0494368	0.00063859	0.00222996	0.00459037	72.2511	291.426	336.619	258.854	33.1172	-46.0075	-499.055	-0.19566	1.00442	7.11218	0.104822	2.63731	1.68617	2.92739	-0.0758949	1.33368	2.19814	5.69067	1.91384	1.44	49.0595	13.4639	497.183	6.12175	2376.12
969054	L2	RANK	Semi-natural Grassland	P	RES	199925	819968	780	27	34	0	3.38794	0.247487	1.291	36.651	62.058	3.67	0.212066	0.380084	0.105318	0.170557	0.00297499	0.0240323	0.0401618	8.13291	307.713	621.765	1108.8	-39.0921	115.071	183.145	0.0821195	0.761733	10.8416	0.049405	1.75414	8.6938	1.891	-0.110774	-0.0793514	2.64095	11.7951	0.118361	0.516707	3.72613	5.76682	2969.01	8.48363	100.727
969066	L2	GLEY		P	MOR	200009	800008	310	6	78	1.01886	2.99849	0.0994408	0.64	18.867	80.492	4.12	0.0346803	0.0583347	0.0450893	0.0163848	0.00038656	0.0035953	0.511203	13.5505	190.17	4200.3	110.672	1.8185	46.6406	227.418	0.247128	-0.151162	19.2443	-0.0295188	2.88206	48.9007	1.99629	-0.280306	-0.415822	13.1744	4.02979	0.341719	-0.017486	4.54351	11.4671	9724.08	2.98093	1369.93
969076	L2	GLEY	Moorland	P	MOR	220013	799981	145	5	36	0.604226	5.2867	0.195105	3.653	39.743	56.604	3.86	0.250269	0.343114	0.154188	0.0516746	0.024626	0.0962452	0.34025	20.8262	151.562	3476.56	8202.76	73.4953	68.261	223.355	0.0701248	0.642125	15.228	0.0291604	2.96951	15.9375	1.72176	-0.153205	0.077528	5.79918	10.6575	0.132435	0.658063	6.44696	8.77074	7829.92	22.9448	540.845
891378	L3	EART	Improved Grassland	I	WM TILL	299996	719974	130	0	53	1.59636	0.14319	0.0154134	8.487	35.58	55.932	5.36	4.0526	1.23017	0.0531188	0.146378	0.0254902	0.00087126	0.005	2.40282	363.308	967.612	3563.6	264.915	77.0273	528.013	0.269902	6.73046	246.924	0.0474497	11.2998	53.8963	17.4834	-0.0417657	0.320696	32.0696	8.78641	0.355084	0.268745	16.253	41.2924	21905.5	26.4591	1988.64
891391	L3	ALLU	Arable	F	ALL	319995	740005	40	0	0	1.09333	0.927534	0.107661	6.255	73.093	20.652	5.21	7.33501	0.739453	0.0772328	0.0563525	0.0104069	0.00196815	0.0120658	4.68726	549.01	2820.69	8810.67	894.911	446.164	738.109	0.544224	11.8377	210.927	0.143298	22.1683	65.8713	41.8871	-0.0270248	1.02614	45.9182	13.1956	0.673091	0.706106	19.6762	95.532	29341.2	21.8222	3439.47
891401	L3	GLEY	Arable	P	RBCH	320007	720007	9	0	40	1.38025	0.461756	0.0595263	12.173	84.784	3.043	6.12	14.5496	3.45154	0.216857	0.334518	0.00091278	0.00027617	0.00085801	2.37028	468.43	1650.54	7589.31	16.1012	178.781	551.084	0.526514	16.3399	123.703	0.0673229	11.689	78.159	16.2165	-0.0283507	3.52332	26.1138	17.8258	0.678057	0.631924	37.4863	66.7328	31097.3	49.1806	3162.3
891425	L3	EART	Arable	I	TILL	380004	819979	115	3	0	1.32154	0.314529	0.0209761	4.142	22.528	73.33	5.12	1.08464	0.125572	0.0586154	0.0972445	0.0105258	0.00918845	0.0436134	2.63749	810.929	3359.99	7960.76	429.85	269.655	1131.28	0.494193	5.01077	83.644	0.101445	13.98	28.9631	25.3489	0.0136309	-1.13886	21.0462	8.04477	-1.09263	0.652039	20.4463	41.6351	21685.5	29.2336	4287.92
891436	L3	PODZ	Arable	I	TILL	379998	800003	65	5	38	1.42716	0.228746	0.0194582	4.76	28.132	67.107	5.3	1.50446	0.179274	0.063524	0.0410566	0.00031485	0.00247224	0.0101441	2.89397	263.769	918.018	1805.65	3.73271	80.3425	206.299	0.400227	-0.641931	80.4994	0.0286753	2.38144	15.1298	1.25342	0.0134682	0.585169	10.2224	7.29139	0.534599	0.154961	11.5795	24.8258	10315.3	14.0048	1821.04
891448	L3	ALLU	Improved Grassland	I	ALL	320000	860000	30	1	27	0	0.2709	0.0209554	0.702	12.27	87.029	5.92	1.1643	0.189815	0.0394643	0.0487281	0.0240787	0.00056964	0.00259677	1.63473	265.327	524.061	779.85	22.6166	106.2	226.436	0.425774	1.14989	40.8658	0.0330022	2.76408	9.32932	6.71615	-0.02132	-1.45219	5.93027	2.32052	-0.940164	0.609419	4.87921	14.7244	5640.99	10.4768	963.789
891461	L3	EART	Improved Grassland	I	TILL	340019	740021	235	4	70	0.801802	0.344847	0.0340441	4.514	21.786	73.7	4.97	4.32993	0.533762	0.0578204	0.0641282	0.00214896	0.0028429	0.0301556	3.78215	460.914	2879.1	4749.5	57.2549	151.032	516.053	0.858652	7.34254	107.711	0.0512258	13.4512	66.6492	21.9568	-0.0504926	-0.211275	49.8605	8.98095	0.814657	0.0298859	17.6585	55.3219	26371.4	40.0502	2103.14
891473	L3	ALLU	Improved Grassland	P	ALL	259997	699991	12	0	60	0.854308	0.259256	0.0219098	4.259	34.377	61.364	4.31	1.54451	0.750576	0.053032	0.0680913	0.0175426	0.00174203	0.0028831	3.90709	129.856	932.021	1572.63	15.5442	-56.5313	69.7125	0.15319	2.55116	128.981	0.0275232	9.5887	39.8822	6.5888	-0.302835	0.530099	23.0259	13.8465	0.0840072	0.0648398	14.5952	39.413	17580.1	13.3673	1064.19
891485	L3	PEAT	Semi-natural Grassland	VP	ORG	339993	720004	120	0	32	0.126492	42.6819	2.61809	0	0	0	5.44	69.7387	11.4777	0.901664	0.145936	0.146743	0.00376232	0.00412648	41.0583	458.296	3573.8	2932.26	240.033	60.6601	-289.869	0.421902	3.24766	319.512	0.166537	5.6327	13.1104	30.1917	-0.715023	0.935932	18.3765	0.764385	0.207591	1.77534	141.123	21.4067	6894.86	9.53038	18877.5
891496	L3	PODZ	Arable	I	FLG	319979	699940	112	0	60	1.24607	0.708039	0.0321104	0.926	4.505	94.57	5.45	1.91978	0.287973	0.0247503	0.0991052	5.57e-05	0.0201738	0.110581	3.6275	339.025	3432.68	2852.47	0.0448264	173.006	566.076	0.275982	3.73477	17.562	0.0337503	3.94676	18.6343	4.75321	-0.0489207	0.260713	11.6174	6.51782	0.362112	0.241688	6.71548	20.3639	10639	12.4229	1168.66
891509	L3	GLEY	Semi-natural Grassland	VP	WM TILL	399935	839949	100	3	49	1.13351	2.06284	0.07	1.894	18.992	79.114	3.72	0.313697	0.325275	0.0999593	0.136382	0.00608641	0.0260094	0.182974	10.5924	245.326	1834.5	597.262	-13.3699	-36.4834	182.076	0.0957247	5.99651	132.007	0.127302	3.39715	38.3735	19.9291	-0.184182	-0.110102	12.6988	67.1275	0.512344	0.424043	7.15713	29.235	20713.3	8.47459	236.41
891540	L3	PODZ	Woodland	F	FLG	300017	860012	10	2	55	0.174095	22.2296	0.837605	0	0	0	2.95	4.03453	3.20036	0.931318	0.793318	0.0696554	0.110324	0.179181	60.2863	403.502	1079.39	1182.33	11.0335	87.0623	46.491	-0.295741	1.36892	24.1991	0.0107844	1.66283	4.82152	1.83895	-0.445442	-1.05122	2.73898	24.3134	0.291853	-0.00171429	14.7871	27.3441	2366.16	1.97161	1407.8
891554	L3	PODZ	Woodland	F	RES	359993	820009	274	4	85	0	0.617912	0.0348136	0.03	12.376	87.594	4.49	0.0834265	0.020662	0.0265266	0.0364082	0.00315321	0.00383075	0.231492	5.41374	552.222	3914.03	3300.23	159.735	231.405	651.843	0.23446	1.7048	170.924	0.0806033	19.3665	87.164	28.1076	-0.281174	-0.208858	62.6969	8.48949	0.0860295	0.288771	11.6465	106.353	38155.8	31.7727	1198.2
891564	L3	PODZ	Improved Grassland	F	WM TILL	360089	799995	158	5	55	1.12891	0.545763	0.0338285	4.06	19.273	76.667	4.97	1.75194	0.215996	0.0647664	0.0432344	0.00504539	0.0121019	0.0982215	3.91823	581.137	2356.88	7853.44	219.911	249.585	386.645	0.555427	1.15827	59.1245	0.0911082	9.6607	25.2692	6.97184	-0.0223432	0.841969	13.5754	9.05533	0.658844	0.440861	13.9336	43.1982	13106.3	9.67079	2751.91
891582	L3	PODZ	Moorland	P	TILL	339883	840085	336	6	33	1.23659	1.51671	0.06	2.138	32.488	65.374	3.84	0.123985	0.145349	0.0337355	0.0603601	0.00069142	0.0818926	0.162505	8.75524	195.85	1931.47	1778.95	-15.2092	-36.2895	127.716	-0.24791	1.4912	25.6645	-0.065565	2.89505	17.1686	3.51795	-0.799779	-1.18131	6.30797	6.53259	0.299592	0.0352107	6.52635	14.9848	11189.2	9.13959	654.922
891594	L3	EART	Woodland	I	TILL	339976	759985	160	5	42	0.948963	1.56	0.115501	4.204	53.066	42.73	3.85	0.303077	0.166162	0.0280781	0.194877	0.0422286	0.022739	0.172195	9.55163	992.559	2580.69	7408.54	309.532	452.938	421.937	0.264653	8.57832	89.561	0.104874	14.8043	53.243	34.5198	0.0763636	0.313313	40.6702	16.658	0.333512	0.467249	12.2303	65.2818	22616.9	19.2471	1643.13
891606	L3	RANK	Woodland	F	RES	280021	719986	180	2	40	0.689056	3.08864	0.24158	7.178	56.211	36.611	4.07	0.148582	0.0928592	0.0450453	0.101164	0.0400505	0.0306143	0.801547	11.6998	659.093	5393.34	8274.29	321.187	376.014	399.861	0.527703	6.2753	34.8538	0.0949052	10.2876	56.4937	10.2341	0.0299909	-1.4102	27.8189	24.9728	-1.19033	0.75432	5.14756	57.5102	2659.91	5.99711	606.666
891615	L3	EART	Woodland	I	TILL	279976	700053	155	11	85	0.785796	2.71999	0.182608	5.86	43.157	50.982	3.88	0.262485	0.149929	0.0621892	0.129985	0.0201105	0.0227394	0.530872	9.76776	1041.06	3680.39	3110.69	92.7002	304.027	215.118	-3.73668	5.35847	41.0561	-0.0158108	7.4245	34.741	8.48297	-0.359826	-0.487147	21.383	25.0723	0.350259	0.0501345	5.02973	40.7355	20090.4	28.9601	491.778
891638	L3	PODZ	Arable	F	TILL	260020	859978	30	5	42	1.23993	0.175961	0.0109937	4.384	33.095	62.521	5.73	1.18901	0.282656	0.0387832	0.147461	0.00101847	0.00437116	0.0333984	1.81176	246.435	1155.6	1428.06	86.0364	-57.3019	64.2211	-0.123394	0.644036	20.0699	0.0551959	2.99454	10.9279	1.18132	-0.341648	-0.560054	4.71619	5.14521	0.13498	-0.00256552	58.282	11.4642	5929.38	5.52465	420.521
891648	L3	PODZ	Woodland	F	MOR	259935	839930	220	10	56	0.987482	1.91367	0.1	2.215	32.226	65.558	3.58	0.453671	0.209617	0.0426472	0.0606896	0.0008428	0.00750542	0.022892	7.05058	167.914	603.261	631.973	-9.89385	-111.027	262.605	0.221469	0.282139	24.9999	0.0299939	-0.0912552	4.40933	1.10058	-0.417718	0.229843	1.64711	7.36058	0.267047	-0.440532	4.65602	2.37514	3529.37	5.56055	446.599
891662	L3	PEAT	Woodland	VP	ORG	240032	859975	70	1	90	0.23281	21.2283	0.989212	0	0	0	4.22	5.32368	1.90869	4.51202	0.0828943	0.0320728	0.0398925	0.406216	31.9521	481.148	5421.96	2674.13	1.52089	18.4459	372.407	1.30993	1.4645	104.227	0.171803	8.97047	3.24147	15.3567	0.00933298	-4.40017	16.313	3.85084	-2.651	-1.63463	18.0254	27.5441	13799.9	11.2645	1949.33
891674	L3	PEAT	Bog	VP	ORG	220055	860078	140	6	65	0.204873	42.1189	1.34161	0	0	0	3.49	3.68937	1.82578	0.653701	0.0654694	0.00200086	0.0080771	0.146404	60.4124	535.807	6096.84	1119.03	186.601	228.307	-261.438	-6.8025	0.225807	49.164	-0.0544706	1.45248	8.58045	11.7856	-0.295449	-0.866435	3.57915	5.78364	0.631733	1.68496	28.0388	1.61218	8452.08	-0.828733	1539.41
891688	L3	PODZ	Semi-natural Grassland	F	COL	340014	779979	290	20	90	0.890239	0.693412	0.0491289	1.162	18.195	80.643	4.84	1.41248	0.258305	0.0513785	0.0548119	0.00680255	0.0177899	0.0686132	4.07532	367.806	1926.24	4784.37	127.055	153.766	292.506	0.298529	1.97124	75.5836	0.0801119	12.3227	40.7593	19.7606	0.0869043	0.738012	29.5253	8.30505	0.399403	0.5063	12.1733	71.9707	17901.1	50.63	1458.2
891698	L3	PODZ	Woodland	F	FLG	380001	839931	122	2	29	0.608323	2.09499	0.0607672	3.198	84.051	12.751	3.23	0.105395	0.135786	0.0542976	0.0580005	0.00042626	0.00588674	0.0198439	6.4241	121.076	454.702	182.935	-14.2353	-92.31	57.9952	-1.45723	0.187415	12.2666	0.0391708	0.0584699	2.26797	0.00459069	-0.329119	-0.0749962	1.50595	3.90653	0.20585	-0.192639	1.9495	4.20341	1601.39	-4.27323	32.8918
891711	L3	PEAT	Moorland	VP	ORG	199956	780012	140	10	60	0.181127	36.1661	1.95097	0	0	0	4.04	0.405778	0.283132	0.305536	0.0349216	0.00191472	0.00946435	4.00485	78.2518	1322.06	37289.5	450.907	72.093	1684.26	-1669.1	1.63224	-0.817492	19.0377	0.0617047	-1.79089	73.3897	23.2632	0.962258	0.18336	10.8811	7.23524	1.21594	19.1597	7.74016	3.47041	51880.8	5.87911	440.399
891722	L3	PODZ	Woodland	F	MOR	219978	779992	115	12	70	0.19548	39.3383	1.53632	0	0	0	3.09	2.24882	3.50194	0.550648	0.174193	0.00266041	0.0280374	0.157444	91.6354	641.435	3920.43	3578.27	190.41	174.957	-197.377	0.677715	0.622355	104.66	0.130382	-1.30557	2.58566	5.09358	-1.15423	-0.359098	6.53989	8.12292	0.808539	0.0504533	38.9793	-2.75322	6738.27	6.08013	1394.03
891737	L3	PEAT	Woodland	P	ORG	239975	780003	305	1	82	0.14227	52.205	1.21	0	0	0	3.32	0.57779	1.19812	0.351829	0.0786896	0.00083998	0.00286022	0.23165	75.148	402.258	8821.16	629.023	186.595	129.645	-247.368	0.549053	-1.15971	20.2809	0.0812239	-1.45102	5.207	2.09481	-0.0136541	0.239168	3.97057	3.3001	0.753197	1.67229	14.955	2.87425	12164.1	-15.7333	319.558
891749	L3	GLEY	Moorland	P	COL	220046	759970	340	30	62	0.975974	1.496	0.0918751	1.264	17.201	81.535	4.36	0.211345	0.0551797	0.0531695	0.0461251	0.00236135	0.0210589	0.126558	5.78047	208.797	1753.33	769.758	-13.4197	24.7489	128.346	0	0	0	0	0	0	0	0	0	0	0	0	0	0	0	0	0	0
891761	L3	PEAT	Bog	VP	ORG	360025	779997	410	2	0	0.14427	49.5339	1.52572	0	0	0	3.12	0.752222	1.30625	0.502154	0.0617381	0.0522446	0.024958	0.0934843	82.915	558.326	3269.82	3937.85	218.22	67.9501	-268.719	0.670684	0.206796	27.6502	0.146247	-0.20936	-0.274793	3.95525	-1.01384	-0.208872	4.04681	6.39433	0.681061	-0.23524	9.82344	-3.91375	5084.46	4.905	300.306
891771	L3	PEAT	Bog	VP	ORG	320004	799997	690	6	50	0.186921	52.203	1.14	0	0	0	2.9	1.32582	3.43107	0.442335	0.115537	0.00079595	0.00412528	0.0945064	108.181	747.421	5889.69	856.274	187.025	124.486	-281.322	1.77373	-0.936328	36.4984	0.0776094	2.14297	-14.551	1.10737	0.118479	-5.08424	4.24223	5.3488	-2.73767	-0.702936	17.5878	-1.28371	8711.07	-5.24988	776.899
891784	L3	PEAT	Bog	VP	ORG	319998	780020	890	12	80	0.168333	53.2748	1.11083	0	0	0	3.37	9.09402	2.10878	0.317781	0.0699293	0.00305494	0.00134809	0.0195915	82.3964	353.614	2304.55	821.951	188.076	54.398	-177.303	1.12919	0.857667	144.684	0.297622	1.80248	0.106862	4.00673	-0.0424464	-3.9424	6.03134	1.42135	-2.56475	0.975648	19.3115	7.0655	3669.3	-8.65193	3737.27
891808	L3	PEAT	Bog	VP	ORG	300007	779989	565	5	70	0.0783016	47.5389	1.97223	0	0	0	5.23	87.2035	5.10106	0.446835	0.131736	1.32863	0.00744429	0.00295829	34.1772	579.606	1140.07	6821.46	525.082	20.1447	-256.25	0.41396	7.57689	66.8218	0.180592	4.83778	5.20886	4.9436	0.899524	0.0637157	6.73715	1.77019	0.22842	0.980749	64.0043	5.62391	2714.38	-0.610082	23378
891827	L3	PODZ	Woodland	F	TILL	299998	760000	465	5	62	0.898587	4.82272	0.199057	2.078	33.902	64.02	3.45	0.291919	0.155944	0.0606217	0.0752688	0.00055016	0.0497064	0.165282	23.5839	419.234	4788.08	5265.29	16.4587	317.895	780.733	0.730151	2.70869	123.3	0.180819	4.56665	31.787	3.16022	0.0251268	0.641897	5.49024	12.0683	0.658316	0.422903	17.3122	20.1908	21981.5	14.1053	4421.95
891841	L3	PEAT	Moorland	VP	ORG	280056	780005	720	5	59	0.127698	47.2355	1.11	0	0	0	2.9	0.763395	1.39818	0.400664	0.120262	0.00083329	0.00556809	0.261494	102.509	321.588	8777.12	876.266	-382.43	20.4466	-435.632	0.381408	-0.250829	19.4418	0.117696	3.44033	3.48444	2.20186	-0.647558	-0.995421	4.29577	2.94935	0.19407	2.71373	10.1736	8.28976	12129.4	-7.41111	401.024
891860	L3	PODZ	Woodland	F	FLG	280029	800014	271	12	59	0.144797	41.0189	1.14433	0	0	0	3.06	14.8544	4.72583	0.807258	0.650156	0.0108672	0.0217605	0.085928	90.7431	676.756	1413.43	844.648	-385.526	119.628	-266.612	0.847188	1.97576	167.846	0.315208	-1.29454	-0.12407	2.33861	0.0958969	0.353366	4.84342	41.2124	0.946445	0.77298	69.807	36.6943	2496.62	8.49646	5055.27
891874	L3	PODZ	Moorland	M	COL	260017	819992	480	28	38	0.581437	4.03906	0.196572	3.977	32.552	63.471	4.1	0.0828878	0.119314	0.0560725	0.091039	0.0005545	0.0352816	0.512816	14.5828	393.465	8425.2	18666	3.30767	116.21	286.738	-0.0425451	0.939944	40.6764	0.00298781	2.81524	14.5306	4.13759	-0.393592	-0.193656	4.90547	6.53008	0.156538	0.623906	8.9093	16.0214	14300.8	40.896	802.603
891886	L3	PEAT	Bog	P	ORG	279991	840068	548	8	61	0.131651	50.9608	1.05	0	0	0	3.02	4.1007	8.07955	1.02201	0.063747	0.000154	0.00200458	0.00444776	103.445	257.897	458.295	41.2724	-388.372	-10.1927	-181.063	0.870479	-3.63552	69.8986	0.0785197	-3.04644	-5.10994	-1.4721	-0.301043	0.106463	2.05652	1.59061	1.30014	0.715368	42.9895	1.89735	274.436	3.75868	1582.48
891901	L3	PEAT	Bog	VP	ORG	340009	820009	520	12	60	0.113714	46.767	1.17	0	0	0	2.78	0.292518	3.28521	0.697431	0.152466	0.00892968	0.0278975	0.00825917	96.0684	342.484	404.459	5654.89	-376.02	4.08483	-434.747	0.440884	0.16209	17.5705	0.071488	-0.712286	-2.05141	2.4482	-1.10091	-0.489251	2.89686	5.78854	0.693484	-0.684018	6.98152	-2.70625	534.636	2.8437	116.173
891912	L3	PEAT	Bog	VP	ORG	239995	760046	380	3	0	0.0936626	50.653	1.57335	0	0	0	3.73	17.3119	2.71341	0.517328	0.0288492	0.0484709	0.0480043	0.110904	68.4108	511.277	2679.09	8445.72	-349.425	44.591	213.136	1.52159	-0.342425	77.8177	0.125217	3.16619	9.40364	5.47799	0.0428131	-5.48869	11.3344	-2.33587	-3.1702	-0.647678	90.4129	1.74354	4571.45	23.3186	7380.65
891921	L3	PODZ	Woodland	F	TILL	259970	760017	351	12	55	0.660268	7.02397	0.216952	1.746	30.335	67.919	3.25	0.373648	0.461589	0.0731395	0.0629737	0.00035524	0.0099199	0.0845064	20.9019	238.531	3855.38	1145.96	-10.7776	-74.657	379.78	0.412264	0.550985	112.865	0.316534	2.36195	9.67045	-0.166014	-0.209466	0.186842	3.64501	7.87487	0.407339	0.244814	29.2935	7.00787	10424.6	4.18933	1247.67
891934	L3	EART	Woodland	F	COL	280013	759970	228	17	70	0.533162	4.09852	0.246871	4.525	43.048	52.427	4.01	0.0907234	0.103167	0.0643465	0.13322	0.0233913	0.0366503	0.670112	12.8568	405.683	4936.88	6763.15	125.179	66.1566	209.199	0.620641	0.663904	52.7278	-0.0174335	2.0948	14.1113	1.72199	0.0555479	-4.66496	3.83334	44.3048	-0.370141	-1.24182	6.39869	19.5433	15462.6	26.9835	686.337
891946	L3	PEAT	Woodland	VP	ORG	240028	699962	350	8	105	0.10027	45.5115	2.77351	0	0	0	3.85	3.90965	1.45038	0.368006	0.0593929	0.112372	0.244062	0.321876	53.9267	760.558	4515.9	12178.3	221.173	306.228	-97.3941	0.0344252	111.158	60.0587	0.39449	7.51421	15.1433	25.9684	-0.267459	-0.959312	8.21157	53.3483	1.06721	4.49513	16.5786	24.6885	9273.75	16.148	1442.56
891955	L3	GLEY	Semi-natural Grassland	P	RES	240013	720015	715	10	28	0.891398	3.78795	0.193558	0.018	8.822	91.16	3.55	0.0450224	0.108484	0.0734331	0.0560654	0.00110437	0.16361	0.108522	11.3306	360.429	1275.9	5865.7	-9.74268	93.4346	-24.576	-0.010135	1.59861	24.2241	0.0757822	2.16916	13.5894	1.74658	-0.198334	-0.473032	6.78741	19.4647	0.453723	0.815071	7.49089	11.0132	6515.72	18.7563	264.995
891976	L3	PODZ	Moorland	M	CRY	280017	820000	620	9	50	0.468642	8.92939	0.344214	2.286	32.71	65.004	3.91	0.0594877	0.107926	0.0582062	0.152509	0.00072216	0.0143314	1.56564	33.373	938.046	17926.9	5234.73	30.1887	682.476	1729.48	0.939997	2.99472	19.563	0.557916	5.92198	24.9265	10.8487	-0.145976	0.576716	12.0264	20.7463	0.142382	1.4957	3.74837	152.279	32219.8	21.5591	617.633
891986	L3	GLEY	Woodland	P	WM TILL	320003	839991	268	5	43	0.812705	4.19129	0.149325	3.046	36.836	60.118	3.19	0.229873	0.148966	0.0583143	0.0847945	0.00079656	0.0182146	0.100932	16.5893	340.756	2049.79	713.108	-16.4716	67.6214	-146.145	0.0614407	1.55633	23.147	0.00822637	2.95121	8.39604	1.84476	-0.0569676	-0.254606	3.30032	9.75854	0.242729	0.351626	4.79135	8.09269	6406.29	1.60466	297.486
895467	L3	PODZ	Moorland	F	FLG	300015	839944	282	2	80	0.995955	4.07956	0.11126	2.632	23.303	74.065	3.55	0.156683	0.211079	0.0711696	0.0642113	0.0004897	0.05416	0.155863	17.0944	166.49	2623.32	3730.14	-13.3052	-66.571	96.3661	0.266414	0.221493	17.3827	0.0136989	-0.150874	5.0402	0.297863	-0.0604637	0.229783	2.50145	4.53452	0.351384	0.28662	4.03869	4.46302	5885.76	-1.46419	140.098
895480	L3	PODZ	Moorland	F	TILL	300110	739922	230	12	68	0.588532	11.8339	0.536552	2.715	45.351	51.934	3.51	0.0786885	0.307665	0.12369	0.41826	0.008869	0.337556	0.329095	27.1789	823.468	330.177	1114.04	4.28714	41.1717	11.5531	0.944102	8.22315	37.0886	0.204581	0.915958	11.4009	7.34813	0.0898048	-4.91291	3.04927	62.7355	-0.372677	-0.658057	5.16825	15.996	10965.9	31.8078	650.893
895493	L3	GLEY	Bog	P	TILL	280089	739982	457	7	70	0.197206	14.7518	1.13508	0	0	0	4.42	6.79073	1.73125	0.281047	0.492321	0.0269757	0.0306208	0.0929538	19.0737	1427.07	3351.35	3550.64	-86.5005	-109.495	293.562	1.17129	6.48795	67.1304	0.420512	5.7295	41.5818	17.4413	0.206415	-2.6626	24.0551	79.718	-2.22417	2.04922	12.8863	34.7439	15137.1	5.91618	3109.57
895505	L3	PODZ	Moorland	M	RES	339981	800093	480	10	42	0.796748	1.83975	0.1	1.706	25.809	72.485	3.71	0.0682707	0.0839412	0.0472674	0.0671326	0.00081073	0.00457197	0.0559557	7.65434	216.292	697.489	238.659	-0.155957	66.7066	92.1818	0.539521	0.448056	23.8126	0.0754233	1.32315	3.69245	1.37745	-0.036516	0.732812	1.61757	8.29955	0.630686	0.217452	1.97027	7.32313	3275.98	-4.25091	121.454
926213	L3	EART	Arable	F	FLG	360006	639988	156	3	60	1.03955	0.147606	0.0231966	5.177	31.001	63.822	5.33	2.02071	0.318622	0.036113	0.3086	0.00777383	0.00811545	0.023994	3.66222	815.541	1450.33	1405.18	299.013	348.561	328.084	0.657244	3.68358	45.5806	0.0326063	9.71818	29.3753	9.24155	-0.0567437	-0.89907	24.8498	8.89537	-0.081428	-0.457462	13.9125	37.9947	11755.1	35.8624	842.376
926242	L3	EART	Arable	M	FLG	299983	579988	15	2	10	1.06448	0.274821	0.0277492	1.417	7.044	91.539	4.84	0.761862	0.104682	0.0244428	0.0398114	0.00427029	0.00523962	0.067865	3.87302	347.836	2037.79	1552.89	89.1089	175.454	705.899	0.0666133	2.47164	39.948	0.0045455	7.0861	27.4099	6.87621	-0.203488	-0.613662	26.1756	5.33206	0.0296986	0.121483	6.79626	25.441	11608.6	32.4971	553.195
926252	L3	EART	Improved Grassland	M	TILL	280050	560017	100	2	45	0.845326	3.41225	0.332656	7.635	56.441	35.925	5.27	4.2045	0.442427	0.134028	0.172329	0.00972322	0.0282319	0.399584	7.90045	1115.17	11153.4	7298.42	361.194	615.63	2430.8	-0.209185	12.2245	77.4528	0.104307	16.1697	97.3603	20.8822	-0.275854	-0.48255	69.8319	14.8944	-0.284719	0.78697	21.0584	74.3422	33257	62.0555	2708.25
926263	L3	EART	Improved Grassland	M	RES	320003	580010	259	1	50	0.39243	0.326563	0.0621355	15.162	71.078	13.76	5.17	2.60398	0.226684	0.0471961	0.0812126	0.0105037	0.00300032	0.0273315	3.21418	704.135	2359.5	4173.64	428.926	385.744	530.537	-0.059557	21.737	52.5207	0.040167	23.2699	38.4733	6.95585	0.170378	-0.524705	65.0855	13.4795	-0.00687041	0.05433	5.59383	42.6348	17364.5	87.9031	668.446
926296	L3	GLEY	Moorland	VP	TILL	360021	659974	453	3	83	0.58156	7.02851	0.277691	6.173	53.732	40.095	3.6	0.0736037	0.265504	0.0987637	0.0692176	0.0270794	0.14242	0.996169	33.1729	580.724	5295.04	1862.89	16.3636	307.397	97.0496	-0.0125491	3.2098	54.7662	-0.0171086	2.38961	35.2483	5.5647	-0.220515	-1.37978	17.1086	5.63205	-0.00643515	-0.0637298	3.4383	16.7252	20782.1	18.4246	16.233
926308	L3	EART	Improved Grassland	F	RES	379997	659992	225	2	66	0	1.44056	0.104149	5.089	36.049	58.862	4.62	2.36396	0.403302	0.0953661	0.0671163	-0.00037249	0.0353981	0.456812	7.59533	641.92	3585.79	5072.64	111.074	350.785	238.223	0.513425	12.1932	67.6442	0.045345	9.79114	40.1091	15.0727	-0.0666285	-0.479197	27.9362	5.64209	-0.075211	-0.11533	7.47031	56.0654	22268.7	52.8661	619.564
926317	L3	EART	Semi-natural Grassland	F	MOR	279989	600013	223	14	50	0.640906	5.48551	0.494568	5.087	60.303	34.61	4.17	1.21394	0.364471	0.0997558	0.102226	0.0459921	0.0691832	0.581897	17.1617	1924.94	4974.42	7277.15	521.287	1152.19	463.82	0.749007	9.98848	69.7494	0.280388	13.7747	52.1317	25.4735	-0.0448529	0.439771	45.5122	41.5663	0.23382	0.776309	7.95369	79.2279	26174	62.3829	891.7
926329	L3	ALLU	Semi-natural Grassland	P	ALL	260036	560014	78	1	50	1.01852	0.523471	0.0564947	1.714	22.213	76.073	5.58	1.4874	0.263502	0.0542409	0.0191227	0.027785	0.0108622	0.0191598	2.8104	466.079	766.447	1709.62	85.8553	163.528	187.952	0.228695	46.3629	49.9116	0.0330365	8.66965	39.7097	6.51846	-0.162862	-0.758157	36.7399	10.8907	0.0328069	0.287391	10.167	55.4518	16505.8	35.3923	1401.02
926349	L3	EART	Improved Grassland	I	WM TILL	240000	640000	50	2	32	1.45413	0.531753	0.0488743	4.055	19.312	76.633	4.85	2.9905	0.54729	0.0827948	0.043495	0.00873481	0.0015774	0.00587685	5.52226	536.306	1411.06	4031.11	34.1584	240.305	335.602	0.708425	1.00697	74.9863	0.0117322	6.62495	23.5293	5.40181	-0.0180576	0.229951	14.6927	7.60846	-0.0306335	-0.0260804	17.7581	36.6344	13878.9	27.7479	1691.43
926360	L3	GLEY	Semi-natural Grassland	P	TILL	239999	599998	225	9	59	0.620054	5.31084	0.387103	3.853	43.67	52.477	4.57	3.28371	0.899743	0.217339	0.0460935	0.00096286	0.00502175	0.131389	10.4258	580	2660.93	162.831	-3.97351	293.75	147.972	-0.254167	4.95857	161.992	0.0588184	1.40655	39.6146	4.94431	-0.0904428	-0.3358	13.653	8.0156	-0.235274	0.888641	8.23457	17.6506	16000.6	9.9813	1059.75
926370	L3	GLEY	Semi-natural Grassland	P	TILL	340008	620020	290	6	74	1.06286	1.50497	0.175057	7.685	68.981	23.334	4.38	4.04051	1.30562	0.129404	0.055189	0.0261663	0.0144727	0.135004	13.007	716.798	2160.26	6507.31	139.901	355.87	172.865	0.17004	3.88175	329.115	0.0882843	15.7086	64.8234	14.8721	-0.0370376	-0.870602	45.1214	28.4183	0.0337479	0.371039	22.655	96.4446	27352.3	39.4857	1444.88
926380	L3	GLEY	Woodland	P	TILL	359962	599963	285	4	66	0.239344	32.29	2.18202	0	0	0	2.99	0.213594	1.03746	0.631053	0.556714	0.00488234	0.116119	0.267547	62.0552	2368.51	3289.75	3424.88	8.42975	671.612	-8.47107	0.558331	6.63412	25.7564	0.374467	2.44525	12.0219	11.4473	-0.123533	-0.495017	6.63522	163.091	0.071446	2.7458	3.49938	16.9499	10586.5	26.574	243.973
926393	L3	PODZ	Moorland	F	TILL	340003	639998	400	15	44	0.556245	5.44858	0.432089	5.902	71.924	22.174	3.69	1.4286	0.933389	0.180449	0.249504	0.038474	0.0481923	0.274004	21.5854	1018.85	318.617	824.492	6.2	44.8458	16.6208	0.00865449	9.59721	73.4086	0.0842267	2.65147	26.9783	10.5605	-0.163199	-1.12972	10.5966	57.439	-0.00839176	0.123739	7.13995	30.2443	16629	50.3918	456.421
926406	L3	EART	Improved Grassland	M	WM TILL	239977	619984	58	12	35	1.1635	0.993876	0.0508675	9.192	44.891	45.917	5.2	5.66595	1.3513	0.117588	0.0845397	0.0148726	0.0058538	0.0138031	4.89829	401.193	1424.17	5920.45	869.205	61.2997	393.336	-0.324639	4.11873	111.527	0.0990503	25.5969	61.6211	27.4277	-0.05305	-0.140587	41.9632	16.9192	-0.230103	0.342745	14.6623	84.1395	17061.2	93.7757	1356.68
926438	L3	PODZ	Improved Grassland	F	FLG	319982	639985	190	1	70	0.759849	0.465224	0.0492735	0.309	4.525	95.166	5.19	0.977575	0.133091	0.0386577	0.115228	0.00089954	0.00223707	0.107235	5.27368	602.064	2518.87	2062.17	79.4702	247.806	607.409	-0.0566231	9.91406	55.4685	0.0565227	12.8356	60.3377	22.1422	-0.191203	-1.18266	62.195	9.86888	-0.00599863	-0.284119	11.1339	62.8476	21690.5	59.9361	1166.09
926457	L3	GLEY	Semi-natural Grassland	P	TILL	219995	579992	190	4	60	1.26667	1.32893	0.0769631	4.696	52.292	43.012	4.03	0.992767	0.512574	0.0446799	0.00923903	0.00361801	0.0261527	0.114035	6.90999	518.931	1790.3	3398.11	7.89474	149.712	224.465	0.134256	7.34503	54.5587	-0.0147203	9.44577	56.2716	4.72842	-0.164986	-0.819641	45.1936	7.63722	0.0327201	0.242819	8.83116	46.856	24438.1	48.987	1564.22
926467	L3	PEAT	Woodland	VP	ORG	240035	580031	140	7	60	0.0574603	39.4908	1.78095	0	0	0	4.36	4.96	2.22	1.14	0.04	0.04	0.02	11.31	55.8721	401.359	24382.3	604.94	-16.6944	227.778	881.993	0.242502	5.07112	20.5732	0.51662	3.06994	7.89134	26.2548	-0.378587	-1.35971	12.8525	145.135	0.0672408	8.84325	13.9407	26.8161	28248	8.32319	1554.44
926476	L3	PODZ	Moorland	I	TILL	259918	579995	214	4	55	0.365148	17.6045	1.16973	0	0	0	4.88	12.5202	1.32501	0.391463	0.574018	0.0165133	0.469312	1.03432	34.4563	1146.53	6053.72	14583.4	13.3884	445.992	148.223	0.91393	15.0438	30.8411	0.473812	3.02383	53.1511	11.26	0.131761	1.0711	9.04242	92.308	0.224069	2.35103	23.0582	35.3892	17212.9	44.0979	3825.8
926489	L3	REG	Semi-natural Grassland	EX	AEOL	119982	760002	20	25	130	1.22131	5.00588	0.0232192	1.547	1.435	97.018	7.82	30.5603	2.02384	0.44057	0.037932	0.010022	0.00561846	0.0107822	0	480.853	393.081	909.308	42.9984	235.461	515.939	-0.342609	8.6026	18.4462	0.0336528	1.45088	18.5409	2.68295	-0.154657	-0.443338	10.3769	0.995828	-0.236048	-0.0218454	1132.39	9.60939	2898.27	8.47301	164526
926501	L3	PODZ	Semi-natural Grassland	M	OTHER	139997	779966	20	4	45	0.646393	4.59427	0.446279	16.246	63.395	20.359	4.66	4.82029	5.1369	0.881599	0.0283327	0.0722502	0.0119901	0.343479	19.3434	1269.62	18388.5	38925	2568.22	721.007	3342.89	0.0727639	5.52831	44.7564	0.467885	95.489	230.747	93.7409	-0.188629	0.07921	270.024	2.48883	-0.00587793	1.1155	53.9502	131.106	62384.7	183.931	3526.76
926513	L3	PODZ	Moorland	P	COL	259980	600000	408	14	85	1.21541	0.642373	0.0284632	2.007	27.565	70.427	4.45	0.0533214	0.0239272	0.040897	0.0169661	-0.00168336	0.0167641	0.36797	3.94014	651.855	4065.61	630.814	0.498339	278.779	1011.59	0.261356	14.8554	50.9803	0.0483178	6.57045	43.2349	12.8131	-0.0611158	0.0917241	24.4867	4.97801	0.264734	0.202963	15.2033	26.0801	15924.4	23.342	2355.38
926523	L3	PEAT	Bog	VP	ORG	279998	620002	335	2	100	0.0716508	53.3596	1.86282	0	0	0	3.13	4.11326	5.1078	0.775553	0.0161579	0.00222052	0.0129372	0.00986837	85.1347	330.352	931.002	1227.62	-27.6141	-18.3908	-63.4154	-0.159889	-0.42774	37.437	0.0349182	0.423746	0.104555	2.30569	-0.488434	-2.82164	1.65326	7.15452	-0.0144133	0.207268	34.1748	11.8502	1462.42	6.14592	2128.16
926533	L3	PEAT	Woodland	VP	ORG	260094	640012	281	1	100	0.0925909	52.7938	1.52101	0	0	0	3.13	12.8727	4.53371	0.744074	0.0737616	0.0206553	0.0127964	0.0114681	95.4923	328.154	57.4225	504.116	-27.4339	-44.6982	-28.7439	1.42083	-1.10903	10.7872	0.0431934	0.51997	-0.102857	-0.500579	-0.166711	-2.82941	1.05498	4.29148	-0.179749	-0.273914	27.0683	1.71614	559.753	-6.23607	5077.11
926554	L3	EART	Improved Grassland	I	TILL	220002	559964	100	5	60	0.949592	1.94082	0.251445	12.887	55.868	31.245	5.08	4.9181	0.347978	0.0876966	0.0505371	0.00384592	0.00522493	0.0442878	6.11583	2352.01	2275.53	3028.49	42.8571	516.954	214.245	0.205925	11.6615	73.7582	0.0343259	5.91687	69.0976	19.0424	-0.17092	0.0391536	39.9287	18.7384	0.0313523	0.775575	11.7476	37.1982	21712.1	31.9703	1783.16
926565	L3	PEAT	Woodland	P	ORG	240040	560034	25	0	55	0.240174	30.4296	1.54669	0	0	0	3.69	0.478785	0.185987	0.161071	0.240654	0.00336215	0.0815085	3.58122	81.9086	1445.08	18744.2	2402.38	9.375	1477.51	240.354	2.16035	14.0239	198.951	0.421149	8.64356	103.952	103.984	0.246094	-0.00853544	52.7978	35.6058	0.47132	7.84019	8.6241	48.9269	60853.1	18.6409	486.241
926593	L3	GLEY	Improved Grassland	I	TILL	299998	659999	241	6	40	1.52421	1.31977	0.0392712	10.486	40.242	49.272	4.99	6.20665	0.92201	0.0530229	0.128617	0.012472	0.001534	0.00905843	4.58649	314.594	1109.52	5448.19	72.4138	74.8358	346.018	0.83178	3.5495	95.2342	0.066208	10.7848	34.3502	17.6183	0.0121829	0.299785	24.5735	16.2455	0.231551	0.495674	12.4666	39.4057	14528.3	40.0693	1377.35
926613	L3	ALLU	Improved Grassland	I	ALL	279982	659993	160	0	58	1.0203	4.15049	0.140831	5.752	35.412	58.836	5.74	6.87858	1.94418	0.0780454	0.0179744	0.0346568	0.00054138	0.00380442	4.39593	515.33	1269.02	5931.07	131.311	164.467	500.615	0.696238	3.53056	120.009	0.13655	15.7824	28.1752	17.6299	-0.0816349	0.294273	27.2337	27.9462	0.211874	0.340943	14.2098	72.0667	11578.5	68.1479	2066.83
926686	L3	GLEY	Semi-natural Grassland	P	COL	159986	740020	150	19	65	0.47538	3.6717	0.294755	5.844	46.661	47.494	4.59	0.615611	0.148542	0.250225	0.0671306	0.00916613	0.0179043	0.524791	13.3902	1168.23	15774	13648.9	68.543	692.591	2270.32	-0.0222621	1.27696	29.5628	0.102126	17.5863	54.5854	19.9294	-0.142517	-0.682057	21.8185	9.51331	-0.00457035	1.37038	19.1832	115.59	36983.4	102.7	6867.53
926697	L3	GLEY	Semi-natural Grassland	P	COL	140083	719984	45	16	57	0.682581	4.16127	0.237159	4.306	37.536	58.158	4.4	0.302755	0.212184	0.229369	0.0882453	0.0146636	0.110503	1.23885	14.2558	1185.88	11929.8	21059.4	275.702	480.702	672.355	0.143038	4.54795	46.1929	0.0457173	16.6764	60.5548	33.9445	-0.0922061	-0.0520793	40.502	7.54557	0.0328824	2.54267	9.36856	76.8296	29278.7	71.1228	2146.9
926706	L3	PODZ	Semi-natural Grassland	M	COL	200098	679966	106	24	54	0.63968	4.41781	0.203515	1.615	42.031	56.353	3.4	0.900287	0.698108	0.171481	0.341876	0.00795575	0.0424544	0.0552185	14.8248	297.979	890.28	3291.52	4.44811	107.949	2.6771	1.05129	1.66521	93.7531	0.0762383	1.20376	10.9442	3.15687	-0.00808026	-1.44953	4.32151	14.8464	-0.140138	-0.751951	8.38522	12.3586	5057.81	2.80477	246.571
926717	L3	GLEY	Semi-natural Grassland	P	COL	219999	720027	570	26	60	0.451872	7.59783	0.593017	1.129	45.823	53.048	4.24	1.0966	0.347022	0.184415	0.164676	0.0433589	0.0421888	0.323558	16.0529	1185.47	4137.01	18986.8	747.039	581.949	180.896	0.9611	4.3675	37.8213	0.0808528	22.4084	60.7693	15.4907	0.102649	3.54133	27.8729	66.6335	0.232543	4.12775	15.9837	53.9192	22408.4	96.9922	1015.07
926730	L3	PEAT	Moorland	VP	ORG	200101	699977	308	7	50	0.110079	50.1967	2.71878	0	0	0	3.15	0.720286	2.0543	0.939326	0.124871	0.00276571	0.0290131	0.0560322	60.1827	795.284	1870.67	913.786	-24.0867	70.5401	-24.1735	0.243087	0.776732	17.5569	0.211475	1.98699	2.62031	2.53991	-0.33792	-1.28868	3.32303	9.70474	0.0712408	3.07631	11.499	5.24393	3881.46	10.1662	492.562
926741	L3	PODZ	Moorland	P	TILL	300029	619960	430	10	45	0.183523	50.229	1.7467	0	0	0	3.09	1.13345	1.6775	0.502551	0.400519	0.0285606	0.0344318	0.212446	83.5889	813.182	6232.64	3372.81	-8.44389	272.112	-31.6997	1.42485	4.40877	33.6529	0.584481	0.473423	11.8328	9.54786	-0.0826169	-2.28267	9.04793	75.6716	-0.160492	0.387864	7.62979	35.5654	8607.28	-8.46188	432.489
926766	L3	GLEY	Woodland	P	TILL	319974	599974	370	6	50	0.818255	3.87857	0.239236	10.228	67.659	22.114	3.3	0.0304374	0.0669161	0.039887	0.0970413	6.21e-06	0.056004	0.494878	23.7796	410.202	2812.05	2297.44	6.93069	174.711	89.6617	0.240736	6.68483	45.1687	0.0143693	1.78399	39.6168	3.13941	-0.19101	-1.34671	9.08911	11.2422	-0.00135183	0.122829	2.74621	14.1694	19695.6	16.8043	31.43
926777	L3	PEAT	Bog	VP	ORG	320004	619980	491	8	100	0.130952	49.1501	2.03794	0	0	0	2.56	1.80759	4.99783	0.842156	0.313874	0.00289882	0.0284803	0.027353	100.745	787.231	385.008	2577.78	14.545	18.9853	76.3339	-0.800126	2.43138	17.0502	0.295974	-1.4052	28.3755	5.47485	-0.282737	-0.709954	11.3479	56.1174	-0.536962	1.07562	22.447	27.7419	994.501	-10.0367	800.352
926789	L3	PODZ	Improved Grassland	F	WM TILL	180030	659939	28	8	75	1.29406	0.325403	0.0361037	1.712	27.651	70.637	4.69	0.464818	0.0918672	0.0438401	0.0290225	0.00637576	0.00103062	0.0561257	2.85298	359.9	1626.61	2859.59	284.132	199.545	239.711	0.455607	23.4494	51.2188	0.106497	10.6547	25.2486	25.4741	-0.174906	0.255192	25.0531	8.10881	0.50868	0.596383	12.4589	66.9553	10830.1	46.3425	694.11
926800	L3	PEAT	Bog	VP	ORG	180164	639992	220	0	50	0.0587937	50.9921	2.35534	0	0	0	3.47	3.21342	4.039	1.25355	0.0987204	0.0612515	0.0184305	0.0132611	51.6788	379.499	769.66	878.157	37.6548	3.24149	-36.6775	-0.167736	6.77773	7.29206	0.28481	2.42738	1.92737	3.93183	-0.445277	-2.71594	1.37229	15.3088	-0.0168837	4.58714	16.6304	7.57951	1497.84	17.8419	1143.2
926827	L3	PODZ	Semi-natural Grassland	M	RBCH	140024	799988	25	5	70	0.527787	2.14552	0.161298	3.868	32.328	63.803	4.65	0.172169	0.068183	0.0741005	0.0236166	0.00410821	0.0120003	0.444042	9.09411	1186.7	14446.2	3563.21	0.978793	595.31	3333.24	0.678542	4.19929	28.6661	0.0217512	16.002	50.8159	29.0697	0.0235596	0.409168	65.1639	4.58788	-0.0284569	1.38548	9.36607	31.7948	28536.6	29.9664	1715.78
926837	L3	PEAT	Bog	P	ORG	140062	659982	137	5	70	0.106508	53.8615	1.18287	0	0	0	3.21	2.00652	10.3222	1.57847	0.0213258	0.0017205	0.011903	0.0062826	81.1301	176.716	181.159	984.475	10.7699	-24.5033	19.255	1.45343	0.986045	15.8975	0.102107	2.97502	1.83933	1.25209	-0.2953	-0.0715703	2.84289	2.33849	0.518557	1.59919	23.647	7.93723	466.125	11.3778	1013.94
926845	L3	PODZ	Woodland	I	COL	160002	680012	90	25	35	0.238866	31.5264	1.49456	0	0	0	2.82	0.254144	3.7815	3.81881	0.830473	0.00644793	0.405946	0.193157	59.8506	1025.84	998.176	6805.89	-1.99005	270.854	47.7197	-0.584156	5.75797	15.121	0.158068	-1.41458	24.5836	11.6488	-0.0545362	0.425444	9.05329	61.3519	-0.510855	1.30312	6.39988	6.9132	3626.46	15.6889	42.6195
926857	L3	GLEY	Semi-natural Grassland	P	COL	260044	680005	160	10	70	0.712671	1.3742	0.126892	4.298	31.499	64.203	5.64	6.67	1.18	0.12	0.04	0.003	0.01	0.1	4.83944	2406.61	11322.7	9161.68	274.02	1320.3	3370.06	0.204319	3.04211	112.726	0.209525	28.0346	22.5298	18.097	-0.140663	-0.160559	30.653	8.39131	0.0315447	0.467604	55.1518	99.3247	34013.7	120.045	6973.86
926866	L3	PODZ	Semi-natural Grassland	F	COL	340089	600017	340	20	84	0.620402	8.25834	0.613916	6.536	57.131	36.334	3.39	0.2193	0.442352	0.151723	0.170134	0.00326341	0.12392	0.587376	32.849	1149.03	4032.46	4590.41	24.5902	560.369	72.5	-0.0335813	4.24981	39.0044	0.114249	1.46006	33.4718	1.7625	-0.212282	-1.34534	6.7997	9.00021	-0.00714907	0.228812	3.14695	18.2768	18162.1	26.1455	53.7614
968484	L3	GLEY	Arable	I	TILL	299993	680005	99	5	32	1.64603	0.812012	0.0400737	12.717	43.425	43.858	6.15	10.7896	3.30758	0.13058	0.126846	0.0044375	0.00013575	0.00524188	3.47666	340.069	1878.78	6301.14	771.698	82.2144	976.44	0.0531979	3.07206	135.068	0.0687118	22.0267	35.3799	15.0275	-0.131791	-0.0384366	25.8924	13.4556	0.133737	0.59342	20.2398	42.42	21837.2	52.1226	2232.88
968494	L3	PEAT	Bog	VP	ORG	280016	959980	110	8	70	0.178429	54.2246	1.24931	0	0	0	3.39	0.350037	1.25863	0.822463	0.0303247	-0.00051195	0.00269462	0.29043	61.8245	151.496	11058.2	657.172	29.8391	56.343	-40.1157	0.0437983	0.838956	14.7129	0.0989832	2.69056	5.90448	4.14256	0.0348524	0.968716	3.86783	3.23662	1.90496	2.44989	12.1019	12.4311	13952.3	2.08206	306.179
968504	L3	PEAT	Bog	VP	ORG	259996	939958	195	5	30	0.0851587	47.3936	2.17015	0	0	0	3.65	2.01511	5.27449	1.68652	0.678672	0.0214195	0.333292	0.0864125	63.2064	752.936	1401.96	13001.5	14.2478	136.105	124.619	0.127125	1.06393	17.8223	0.0869121	3.95475	3.91189	4.61914	-0.226502	-0.661795	3.02303	10.3595	0.292151	1.52167	20.4619	7.68842	1902.93	21.5898	825.016
968515	L3	PODZ	Woodland	P	TILL	299990	959997	120	5	62	0.210698	49.6637	1.77488	0	0	0	3.19	0.557311	1.39227	0.746581	0.381039	0.00023252	0.10787	0.345259	73.8448	578.749	5877.55	5065.28	2.30057	153.94	103.552	0.553765	1.22936	21.8344	0.0567363	1.53449	2.70968	1.38082	-0.178766	-0.595665	3.73009	11.3981	0.602188	2.38244	17.4233	7.12963	7911.25	11.0421	374.446
968528	L3	RANK	Semi-natural Grassland	F	RES	239999	660001	91	18	25	0.576147	9.49864	0.773051	0	0	0	3.9	0.217074	0.398155	0.178391	0.217555	0.023506	0.102951	1.51579	30.4165	1494.59	10685.6	28752.7	249.927	1013.93	708.188	0.180683	2.27126	37.8187	0.229805	21.336	51.2481	23.7786	-0.0476269	0.995821	27.3569	60.7992	0.132258	1.13456	13.0276	90.1542	33860	134.99	940.111
968538	L3	PEAT	Bog	VP	ORG	240029	920014	420	8	60	0.157857	52.9416	1.01924	0	0	0	3.21	6.30467	14.8492	1.62582	0.218773	0.00119932	0.00319279	0.0189184	128.504	215.82	1493.3	941.648	-39.6573	31.7625	156.2	0.0771856	0.600508	32.0774	0.172565	4.182	3.00437	2.83022	-0.321627	-1.21441	3.54386	3.05917	0.2952	3.41721	81.7646	5.25369	2598.83	-4.23315	3113.97
968547	L3	PEAT	Woodland	VP	ORG	259998	919993	325	8	60	0.0914286	50.3005	1.37154	0	0	0	3.16	3.03556	8.66237	1.25149	0.0344316	0.00131904	0.00194598	0.00532173	78.9708	244.507	465.93	620.177	17.7862	-15.2321	-306.401	0.726972	0.811296	20.2965	0.0261891	3.49263	3.03206	3.46892	-0.329621	-0.758128	1.94499	3.95432	0.559001	0.965495	39.0352	12.6317	651.678	-83.5115	1589.4
968557	L3	EART	Woodland	M	COL	239995	899992	30	9	70	0.77728	1.49361	0.0876733	2.458	33.299	64.243	4.2	0.439206	0.271835	0.0773971	0.0683598	0.0587585	0.00435288	0.105819	6.99288	244.603	2083.47	4668.96	523.112	92.9975	53.4158	0.410614	0.634315	31.6148	0.0170917	5.19765	11.7679	6.00001	-0.15487	-0.317359	5.32381	10.1379	0.248579	0.261851	4.45535	20.2052	8457.54	-20.9824	431.556
968567	L3	PODZ	Woodland	M	TILL	220002	879997	215	6	51	0	2.66906	0.131776	2.94	32.15	64.91	4.13	0.111848	0.134497	0.11071	0.0473057	0.0126512	0.0165964	0.19768	10.3544	258.799	3358.2	9392.49	41.3189	91.1007	-201.215	0.411548	0.63543	25.4785	0.00206055	2.25721	9.84814	2.61527	-0.140418	0.133982	2.42372	6.71696	0.258309	0.580264	7.35546	8.90827	7202.22	14.5321	864.777
968579	L3	PEAT	Bog	VP	ORG	240025	880000	500	2	40	0.107413	45.38	1.45518	0	0	0	3.2	4.44362	6.99324	0.933027	0.0961978	0.00434245	0.00891936	0.019814	67.9014	383.784	1154.26	1806.09	13.7245	30.6559	-6.73267	1.13846	0.865408	22.6569	0.259241	4.72673	7.14848	0.886178	0.0106144	0.427652	4.10474	7.20799	0.814435	1.5752	35.1081	14.4946	2318.46	16.9197	2064.72
968589	L3	PEAT	Bog	VP	ORG	299986	939982	162	1	42	0.0898095	52.0282	1.53416	0	0	0	3.24	1.2896	7.84416	2.02223	0.108971	0.00061723	0.00389358	0.00586194	73.8566	221.473	493.75	681.651	13.6755	-20.3642	51.4075	1.05769	0.700752	13.4091	0.160909	4.24828	2.35305	-0.242374	0.0163939	0.658673	2.66948	3.52228	0.777504	1.47444	25.7522	11.9728	1267.97	7.96131	702.211
968599	L3	GLEY	Improved Grassland	P	TILL	320000	960000	30	1	39	1.30631	0.900095	0.0303434	12.768	35.063	52.169	7.5	22.4863	1.90471	0.113066	0.0836223	0.0300715	-0.00103419	-0.00051473	0	467.879	465.763	1643.52	337.26	100.829	209.46	0.000172437	15.2581	162.989	0.266108	12.0752	47.664	26.2117	-0.021998	4.52338	41.7477	26.2167	0.846271	0.330526	112.718	110.546	12560.2	36.1547	17491.3
968609	L3	GLEY	Moorland	P	TILL	320001	939962	185	3	46	0.243333	51.5124	1.20326	0	0	0	3.35	3.10272	2.79344	0.934204	0.16335	0.0859714	0.217738	0.152319	66.1542	382.362	2971.14	9937.21	56.1872	32.8789	123.509	0.486164	16.9327	57.3873	0.164454	3.36549	2.96571	2.07865	-0.44098	-0.581846	5.35445	10.9581	0.644084	0.564681	30.2551	14.4188	4100.83	22.5141	1609.1
968621	L3	PEAT	Moorland	VP	ORG	220018	959960	85	4	85	0.139349	51.2658	1.63855	0	0	0	3.64	7.51027	10.2709	2.90499	0.100733	0.0337225	0.0101107	0.0629506	79.1949	517.493	3450.05	2663.45	-19.9907	145.054	185.653	0.101643	1.15961	87.7339	0.217979	5.06	31.8338	13.0124	-0.124923	0.969953	8.02651	2.92446	0.278173	7.33163	53.9637	4.81214	5546.85	-2.79722	3083.8
968650	L3	PEAT	Moorland	P	ORG	259978	900069	235	5	70	1.13652	2.44282	0.0871594	2.144	25.153	72.703	3.79	0.0478369	0.050792	0.061796	0.0243979	0.0002802	0.00518033	0.16259	11.1812	144.093	1764.22	-8.25556	-40.1884	54.6252	203.328	0.0732169	0.271682	11.4228	0.0135313	1.66361	12.0166	1.19562	-0.134709	-0.37645	1.75016	6.59203	0.122632	0.35597	5.34408	4.25513	4082.03	-4.04932	284.715
968661	L3	PEAT	Bog	VP	ORG	259958	879999	670	5	60	0.10027	48.0661	1.05893	0	0	0	2.96	3.12107	10.8808	1.24932	0.0519336	0.00057339	0.00121139	0.00414505	100.969	252.878	396.002	111.221	5.76966	-24.2355	-63.0248	1.02172	0.786341	31.5705	0.222999	3.91681	2.76056	0.223572	-0.0290838	0.239157	2.62878	5.79385	0.765828	1.76016	36.0626	15.2409	1100.79	6.66361	1587.12
968672	L3	GLEY	Semi-natural Grassland	P	TILL	160027	819983	25	5	70	0.767775	1.77827	0.102565	8.074	42.538	49.388	4.32	0.0914734	0.0911741	0.0873968	0.0288778	0.00703996	0.0145326	0.414466	10.2956	353.133	5775.17	12996.6	327.105	156.139	-183.622	0.376531	3.61603	39.5192	0.0135633	7.65844	31.4978	11.7331	-0.151277	0.0699382	12.96	10.3169	0.26508	1.03936	10.9918	27.6328	16472.3	37.1521	949.892
968685	L3	PEAT	Moorland	VP	ORG	120023	839996	130	3	65	0.116032	49.1635	2.63867	0	0	0	4.39	15.6647	18.4342	2.70978	0.0494368	0.222726	0.0218649	0.0369859	54.7727	294.451	1906.84	7883.62	84.2973	-3.17921	142.34	0.489044	0.181824	9.00295	0.0622683	2.36859	8.01836	14.0025	-0.392326	-0.282489	8.17975	1.87629	0.653103	1.27602	24.5218	6.49852	2701.81	24.7773	6586.76
968695	L3	GLEY	Moorland	P	TILL	140007	860048	190	4	48	0.822258	0.650029	0.0425392	20.106	61.771	18.124	5.02	24.0281	16.7923	1.53762	0.170127	0.0441983	-8.88e-05	0.00388273	8.50333	180.833	7367.07	9170.87	768.595	13.5814	3579.23	0.231974	0.513676	99.4018	0.0409481	56.2641	283.99	82.735	-0.169773	-0.330341	237.747	2.71408	0.315308	-0.147605	229.359	60.4581	79412.5	122.931	7151.48
968705	L3	PEAT	Bog	VP	ORG	79987	840008	35	9	70	0.121524	51.2788	2.52125	0	0	0	3.56	3.4888	8.91665	2.89345	0.190531	0.00081338	0.00878753	0.0162019	64.9293	269.909	703.575	518.015	-39.0071	16.9795	177.738	0.0767498	0.203905	10.0699	0.121649	3.67857	3.8442	3.01493	-0.250573	-0.792902	3.55547	2.94554	0.271612	3.34283	30.9215	4.39817	1612.66	-7.93573	1397.79
968714	L3	PEAT	Bog	VP	ORG	80004	819962	95	17	52	0.178651	47.1578	1.76934	0	0	0	3.35	5.04909	14.0487	4.53209	1.2236	0.00136423	0.00145204	0.00908566	86.2201	576.534	472.937	376.764	18.7281	66.6741	26.8159	1.09096	2.75788	21.2502	0.371936	4.16294	2.78575	2.68937	0.0526493	0.876831	3.36171	17.5691	0.793223	1.65473	59.2682	33.5242	1531.64	15.4673	2904.19
968725	L3	PEAT	Bog	VP	ORG	220016	939989	180	1	50	0.0783333	46.7554	2.51751	0	0	0	3.38	2.7195	7.35803	2.27018	0.152156	0.00148316	0.00443425	0.0198888	71.8516	430.252	1069.82	531.942	2.80996	26.9481	108.188	0.514579	-0.27699	17.8783	0.0231791	2.09547	1.32165	3.93892	-0.598232	-0.902791	3.36979	5.44396	0.741519	0.173459	23.7234	6.99042	1777.19	4.35777	1086.43
968736	L3	GLEY	Moorland	P	TILL	219998	919996	460	10	50	1.19667	1.60385	0.0663696	1.932	22.14	75.928	4.46	0.033716	0.0197257	0.0484777	0.0113708	0.00013037	0.00649967	0.283515	6.76902	237.573	4839.64	2326.38	32.3093	71.9385	294.049	0.371182	1.39851	27.5705	-0.0141065	6.92677	28.7696	12.5734	-0.14911	-0.32271	16.2721	6.14251	0.253341	0.50319	8.6066	22.0048	11389.5	-8.64708	1628.22
968747	L3	PODZ	Moorland	P	TILL	220005	899992	300	7	32	1.21784	1.3649	0.0368388	1.196	22.368	76.436	3.85	0.0474683	0.0492142	0.0390678	0.0234026	5.36e-05	0.00246514	0.0218776	8.45313	98.8345	1406.92	1181.27	8.89345	8.10844	305.613	0.498652	0.440076	30.9962	0.0498954	2.15868	5.40047	-0.0709346	-0.0450374	0.118258	2.32748	5.35024	0.352362	0.479261	6.72171	7.84199	4599.19	4.47159	273.038
968767	L3	GLEY	Bog	P	MOR	219999	820010	455	4	62	0.792753	1.79099	0.0489331	0.173	15.409	84.418	4.21	0.0609773	0.0214367	0.0281523	0.0161523	0.00017644	0.00061184	0.209309	8.87625	529.478	3102.75	237.841	14.3145	238.542	243.382	0.524446	0.597202	56.8403	0.0837194	5.70929	21.1446	3.5337	-0.0463918	0.300268	8.0991	3.06937	0.359736	0.417839	7.77069	37.0548	11570.1	16.85	2540.38
968779	L3	PEAT	Bog	P	ORG	240036	799968	580	10	94	0.149667	52.8813	0.820716	0	0	0	2.93	1.05538	3.97761	0.703884	0.0520818	0.00033786	0.00142947	0.0196174	101.258	206.794	2606.52	226.005	14.4754	-33.4738	-812.16	-0.168002	0.500141	16.7888	0.126854	3.02813	1.35038	3.07587	0.0449672	1.05382	3.64989	1.39585	1.88121	1.00403	20.8923	12.3103	3421.42	2.48366	597.214
968790	L3	PEAT	Bog	VP	ORG	280038	919981	230	8	105	0.125952	48.1636	1.33746	0	0	0	3.15	0.678093	4.56925	1.2272	0.0404499	0.00063518	0.00182833	0.0299656	79.1455	422.313	2536.57	476.616	6.21838	23.7868	133.284	0.514703	-0.225593	27.9657	-0.0292568	1.8882	1.38906	2.02653	-0.55332	-1.07955	2.93836	3.44096	0.693148	-0.78583	16.8417	5.49631	3674.97	-1.67149	327.842
968799	L3	PEAT	Moorland	VP	ORG	280026	939940	270	13	53	0.130635	49.8143	1.54754	0	0	0	3.17	4.49359	10.2	1.86983	0.266767	0.00073495	0.00295793	0.00864082	79.4071	325.594	510.642	644.481	12.3367	99.7266	-0.344828	1.19165	0.801293	40.8663	0.178747	4.45617	3.12808	0.548181	-0.0287678	0.471201	3.20426	4.77114	0.820054	2.02171	57.8654	14.3953	990.615	6.35508	2292.33
968809	L3	PEAT	Bog	VP	ORG	300046	919973	265	2	87	0.11646	53.4712	0.933637	0	0	0	3.17	1.00413	4.21398	1.01183	0.0498246	-1.14e-05	0.00436584	0.0613469	78.7949	256.313	3584.58	762.175	1.31857	84.955	133.502	0.0889777	0.456047	22.886	0.0746949	3.62093	3.48256	1.73738	-0.324266	-1.31559	3.4569	5.60379	0.294026	1.82218	25.5864	3.67002	5151.87	1.11808	668.17
968820	L3	PEAT	Semi-natural Grassland	VP	ORG	200014	879990	500	6	70	0.360222	25.1888	1.15008	0	0	0	4.15	0.897476	1.45096	0.250777	0.0546224	0.00321537	0.0206606	0.637287	31.9133	766.121	11877.7	2025.15	21.4213	290.944	-12.3039	1.03933	0.692818	26.2911	0.156184	5.1105	57.0247	8.03399	0.109082	0.531175	10.5603	8.66129	0.715726	4.84287	21.688	13.8949	15586.3	5.07624	2614.12
968831	L3	GLEY	Moorland	P	COL	200027	859995	380	15	55	0.890351	1.93414	0.0806051	1.355	21.143	77.503	3.97	0.0654082	0.0532363	0.0474749	0.0224254	0.00032552	0.00165952	0.04512	7.31652	103.553	1094.18	105.77	2.25988	-6.4992	122.46	0.221324	-0.0502827	16.0041	-0.0237449	0.752985	3.48814	1.00917	-0.212283	-0.289188	1.2739	4.10199	0.30687	-0.294714	2.95618	3.53235	2539.25	-1.7295	163.155
968842	L3	PODZ	Moorland	P	TILL	180001	879967	105	9	46	1.05138	2.92856	0.143256	3.507	27.453	69.04	4.22	0.203717	0.485917	0.123156	0.0830792	0.00080398	0.0110733	0.100408	7.68724	142.918	1714.93	1320.14	1.30999	10.9878	160.927	0.243534	0.254891	21.8197	-0.0171408	2.12998	17.802	3.13743	-0.302084	-0.35498	4.79801	5.82968	0.328279	-0.416507	17.1761	7.6972	6612.02	4.16457	1040.26
968853	L3	GLEY	Semi-natural Grassland	P	MOR	179993	800002	220	19	45	0.675382	7.12514	0.461254	0.876	41.836	57.288	3.5	0.249204	0.559196	0.173738	0.141802	0.00105973	0.00746455	0.0406383	15.8294	674.177	1367.4	360.242	-35.8214	275.338	186.352	0.126241	0.47121	25.3603	0.0306883	1.60503	6.91876	2.51615	-0.0878484	-0.0470904	2.57376	8.00986	0.123589	0.674541	4.17828	3.99473	3953.43	-1.19358	234.126
968879	L3	PEAT	Bog	VP	ORG	239952	740154	411	3	50	0.106845	44.2668	2.87241	0	0	0	3.55	3.60707	2.41726	0.486872	0.285225	0.0465922	0.0225466	0.0462112	59.9892	1083.59	1418.98	3455.85	27.2655	131.417	-44.876	1.16581	6.09538	46.4393	0.442109	6.09419	7.77325	6.44573	-0.0563182	0.527075	5.10034	39.5038	0.811288	1.72911	13.7519	15.1819	4076.7	8.25707	1511.04
968890	L3	GLEY	Moorland	P	COL	179971	840026	200	13	72	0.849642	4.3356	0.331744	1.91	31.168	66.922	4.03	0.233866	0.476645	0.146822	0.0910673	0.00351338	0.0296096	0.115732	11.0566	267.163	1816.34	1952.82	24.2895	57.0948	-169.254	0.472096	1.0006	26.6742	0.0701283	2.46364	17.4406	4.3195	-0.0329095	0.265522	6.42843	5.04111	0.340529	0.842048	4.79464	10.2347	7449.87	7.95296	170.341
968903	L3	PODZ	Semi-natural Grassland	F	COL	179997	860010	40	25	86	0.579461	3.38554	0.166937	8.823	32.615	58.562	4.44	0.264599	0.273184	0.141392	0.0915794	-0.00049949	0.0128164	0.773727	12.4772	234.064	10018.5	12370.7	13.4223	17.6449	821.474	-0.0162193	1.36903	20.7915	0.0663613	5.28278	64.637	7.95813	0.0677722	0.95832	14.913	8.72103	0.8674	0.951527	10.3879	22.6099	18184	35.3074	1509.07
968914	L3	PODZ	Moorland	F	MOR	199987	839987	265	5	73	0	0.920274	0.0327819	1.02	17.485	81.495	4.08	0.0461495	0.044205	0.0355924	0.00608954	3.18e-05	0.00250427	0.0334194	5.08972	64.5775	1279.01	1699.65	17.3969	97.6361	-306.98	0.351915	0.417463	15.5072	-0.0175078	2.08857	9.4149	1.25163	-0.140394	-0.215442	2.4535	3.95446	0.259626	0.0960088	4.53101	7.21826	3712.17	6.26319	446.919
968926	L3	PEAT	Bog	VP	ORG	140019	919996	60	0	58	0.116429	47.9611	2.3956	0	0	0	4.28	8.98059	7.51358	1.54174	0.0519346	0.00782871	0.00425882	0.0910797	43.3968	291.913	6728.17	1629.98	35.0043	20.3238	-45.6393	0.61711	0.615987	31.0802	0.0977784	2.95638	32.8886	12.176	-0.101743	3.03613	15.3997	2.64973	0.0716967	6.3205	34.1242	3.33042	9556.56	0.27205	4709.76
968935	L3	PEAT	Bog	VP	ORG	120000	920000	40	1	96	0.0903492	53.2771	2.22516	0	0	0	4.03	12.8477	8.82051	1.91408	0.220195	0.0252327	0.0126532	0.0126172	52.5379	351.003	710.899	4117.93	-29.5177	31.0889	150.44	0.0594225	0.360238	7.63303	0.0799996	3.84886	3.01239	3.57115	-0.328787	-0.964055	2.12797	2.52947	0.287075	2.22946	32.5329	4.2894	1333.88	4.71432	4782.35
968946	L3	PEAT	Bog	VP	ORG	99984	899985	60	3	55	0.24727	35.3001	1.81908	0	0	0	4.69	14.6172	8.00877	2.16686	0.376977	0.116294	0.0574686	0.555829	38.5832	547.055	10259.8	7396.51	48.4391	192.161	1144.91	0.724951	2.4924	63.9409	0.318043	9.42683	60.0269	92.0405	-0.481988	3.68876	21.0347	7.46737	0.837571	4.18601	35.4968	14.2036	16702.2	9.58683	5912.84
968957	L3	PEAT	Bog	VP	ORG	119990	939976	45	4	75	0.111381	42.3801	2.21768	0	0	0	4.16	8.97844	8.45442	2.38884	0.204556	0.0701	0.0584713	0.321885	46.0762	587.99	4706.96	7765.21	34.2856	163.49	111.764	0.630606	-0.251201	32.5966	0.0220824	6.76234	19.3794	24.7605	-0.604941	-1.04225	10.3307	2.54177	0.768978	0.975791	27.7363	6.31102	8338.24	7.15539	4189.58
968967	L3	PEAT	Moorland	VP	ORG	120003	900004	220	25	53	0.151238	52.3478	1.53224	0	0	0	3.45	1.21933	3.49665	1.53022	0.043727	0.00022505	0.00341194	0.146099	76.8494	326.493	8980.72	540.928	2.78246	111.839	74.3393	0.617813	0.709251	12.3585	0.0576544	2.55068	20.0673	4.38943	-0.17531	-0.522928	8.68209	5.27155	0.614031	6.34944	19.7113	6.36279	12681.1	0.745848	825.716
968976	L3	PEAT	Bog	VP	ORG	140005	939984	110	4	80	0.112063	49.5478	2.21197	0	0	0	3.31	2.74769	8.16216	2.21171	0.135081	0.00094216	0.00773798	0.0130368	69.927	317.816	724.061	396.681	2.31955	0.75495	121.733	0.522049	0.0334519	12.3548	0.0209273	1.83453	1.40534	3.07001	-0.614455	-0.828824	2.03497	6.15928	0.766427	1.753	26.5894	7.19998	1135.83	-2.48115	1050.44
968985	L3	RANK	Semi-natural Grassland	P	ORG	180048	780023	475	36	34	0.252039	28.9547	1.59873	0	0	0	4.12	0.161118	0.266417	0.247432	0.195672	0.00098859	0.00978398	1.11012	46.9272	960.77	18167.8	2597.19	6.73669	595.677	-26.8966	1.199	1.73667	22.9864	0.253159	4.34665	50.5656	15.2801	0.20425	1.45624	9.6715	21.529	0.762238	9.35795	7.24148	16.8589	21242	11.7582	559.644
968993	L3	GLEY	Woodland	P	COL	179984	759957	100	24	40	1.0752	1.71411	0.1542	0.998	23.858	75.144	4.2	0.186651	0.173848	0.0903929	0.032993	0.00133128	0.0134187	0.156819	8.61367	714.955	2742.02	9584.25	24.9514	317.198	323.841	0.317852	0.754581	18.2803	-0.0149641	5.76522	33.9689	4.57901	-0.343668	0.161732	18.0201	7.50499	0.388209	-0.286271	13.9947	26.3976	9357.01	29.3108	3037.2
969016	L3	GLEY	Arable	I	TILL	340000	1020000	25	2	63	1.19698	0.524477	0.0518493	10.302	64.896	24.803	5.02	3.75041	0.722481	0.111686	0.0620138	0.00680732	0.00024047	-0.00021667	3.28869	521.312	1200.3	3338.63	37.0192	173.795	83.7336	-0.0345489	12.4813	144.097	0.125826	14.7286	72.6813	28.9865	0.0239706	1.68139	57.0922	17.5781	0.842212	0.196634	19.1573	117.525	19845.6	44.1908	1990.13
969035	L3	PEAT	Semi-natural Grassland	VP	ORG	439997	1119997	155	5	64	0.190635	54.4992	1.29481	0	0	0	3.49	3.12256	12.5824	2.44023	0.114673	0.00405678	0.00202518	0.00751142	70.6783	291.536	1202.28	831.221	11.6655	-32.4174	-223.686	0.769084	2.44341	8.29699	-0.00540007	4.10038	4.03733	16.9789	-0.125323	0.584473	5.94096	1.3738	0.601396	1.2842	41.3799	11.4041	1728.86	4.0683	2037.47
969045	L3	PEAT	Bog	VP	ORG	440003	1159999	90	0	15	0.0977778	51.0937	1.33118	0	0	0	3.58	5.14375	25.8008	3.48395	0.10386	-0.00046597	0.00179208	0.00043111	86.1324	239.289	371.844	339.62	23.4846	-40.3495	-315.789	-0.180416	0.775421	7.22007	0.0995725	2.57098	1.5027	2.48272	0.0628016	1.33421	2.10676	1.13683	1.897	1.56345	65.6443	12.4365	468.347	13.1128	2724.58
969055	L3	RANK	Semi-natural Grassland	P	RES	199925	819968	780	27	34	0.684103	3.59648	0.211272	1.96	32.164	65.877	3.77	0.0832991	0.147509	0.0735034	0.0784976	0.00025754	0.0196701	0.155416	21.3922	323.284	4075.22	5818.75	17.2851	209.813	672.708	0.0786909	0.812558	53.8627	0.0789474	3.5021	21.3194	3.38514	-0.100954	-0.342977	6.01724	8.48979	0.138145	1.34759	13.0758	11.6651	10941.8	24.4383	525.29
969067	L3	GLEY	Moorland	P	MOR	200009	800008	310	6	78	1.40128	0.542496	0.014359	0.674	15.82	83.506	4.56	0.0324983	0.0113879	0.182141	0.114905	0.00021721	0.00211581	0.094132	3.80697	461.821	2120.78	388.388	15.0246	98.7341	663.366	0.50452	0.455323	27.0433	0.0569781	4.10694	21.5914	4.16116	-0.0043715	0.259037	9.67875	2.71738	0.35457	0.459189	6.14962	17.7059	6164.68	8.31831	2247
969077	L3	GLEY	Moorland	P	MOR	220013	799981	145	5	36	0.570296	4.14725	0.156704	5.031	45.194	49.775	4.65	0.236396	0.0814994	0.108818	0.0263279	0.143452	0.0428567	0.91409	11.1977	173.744	11660.4	10559.8	2165.85	55.431	1273.35	0.0822424	0.642195	18.603	0.0460516	13.5949	26.2161	2.80909	-0.0883019	0.14351	8.27603	8.93895	0.124192	1.17615	8.02226	17.0026	18608.1	30.6389	1011.98
891402	L4	GLEY	Arable	P	RBCH	320007	720007	9	0	40	1.11714	0.665146	0.0656594	12.412	84.538	3.05	5.88	10.7515	3.53479	0.179306	0.297452	0.00119226	0.00027656	0.00403261	3.70052	927.943	1653.99	5008.03	331.865	352.722	618.571	-0.101684	23.3391	181.123	-0.0160278	8.96023	74.2019	15.7115	-0.239458	2.4651	24.9155	21.6176	0.135959	0.449256	65.1276	54.2903	30588.2	90.3801	3012.15
891437	L4	PODZ	Arable	I	TILL	379998	800003	65	5	38	1.58775	0.316893	0.0161038	6.547	33.524	59.929	5.26	1.83547	0.674059	0.0748929	0.102713	0.00271538	0.00026876	0.003	2.8132	287.497	919.4	619.842	2.63108	57.9878	175.925	0.284912	0.0269055	93.4997	0.0370355	2.67311	25.0068	3.91652	-0.0753334	0.300205	11.0383	8.39034	0.356448	0.260537	10.7766	27.5983	14132.7	11.377	1549.78
891449	L4	ALLU	Improved Grassland	I	ALL	320000	860000	30	1	27	0	0.241842	0.02275	0.104	7.761	92.134	5.32	0.723011	0.127852	0.0361979	0.043862	0.0308301	0.00553678	0.00844961	0.764612	162.598	410.409	805.202	43.8722	12.0024	133.566	0.519047	1.03605	31.4141	0.0861496	3.2786	9.23945	3.75772	-0.0158222	0.540035	5.18024	4.32335	0.671076	0.132424	4.78046	15.7711	3696.81	-0.759632	576.89
891462	L4	EART	Improved Grassland	I	TILL	340019	740021	235	4	70	0.973119	0.238064	0.0261414	6.035	34.407	59.558	5.02	5.36954	0.541585	0.0587735	0.0396413	0.00355356	0.00157955	0.00978656	4.00848	421.555	2511.07	5630.63	259.719	237.988	485.043	0.475397	7.3193	155.74	0.050908	13.3557	78.8665	27.3963	-0.112447	0.249429	54.5369	10.5087	0.684906	0.345264	22.009	62.8683	25862.9	51.3169	1987.76
891474	L4	ALLU	Improved Grassland	P	ALL	259997	699991	12	0	60	1.17148	0.267923	0.0174591	3.84	27.468	68.692	4.49	1.39815	0.601892	0.0396473	0.0322084	0.0171335	0.00379154	0.00642291	3.47582	256.678	945.335	2101.23	45.1621	202.869	254.597	0.310336	1.96783	83.7979	0.034303	9.81337	31.4719	13.7274	-0.0705965	0.533728	26.4079	13.9646	0.465452	0.122886	19.0234	48.9947	17512.5	38.2892	2372.64
891497	L4	PODZ	Arable	I	FLG	319979	699940	112	0	60	1.48542	0.50175	0.0199461	0.109	0.96	98.931	5.38	1.28958	0.204682	0.0187749	0.072214	0.00010387	0.0072796	0.0483177	2.70305	407.257	3888.31	1555.15	-1.2612	271.345	1197.8	-0.00668206	3.51973	14.2096	0.0389442	4.13894	14.3585	5.92786	-0.156171	-0.492868	12.8453	4.81339	0.409378	0.0898787	6.44667	19.3929	8608.37	12.754	975.648
891541	L4	PODZ	Woodland	F	FLG	300017	860012	10	2	55	0.750253	3.44294	0.138496	0.022	15.735	84.243	3.33	0.225473	0.257271	0.0961524	0.108464	0.00521565	0.187251	0.332548	12.3839	200.212	1360.95	2225.2	-8.7474	-78.9941	61.5258	-0.122159	1.73514	11.1796	-0.0215578	1.07815	4.91904	0.87191	-0.194699	-0.0791253	1.56362	13.0378	0.156158	0.0607478	4.06704	7.91764	3530.52	3.99915	290.466
891649	L4	PODZ	Woodland	F	MOR	259935	839930	220	10	56	0.526982	7.88042	0.345702	6.96	44.513	48.526	4.18	1.45411	0.614414	0.162778	0.0899008	0.00091933	0.0908356	2.19011	29.6873	941.837	14509.9	21247.4	15.4273	586.343	447.801	0.435022	0.821919	27.0867	0.0517957	4.47483	23.383	4.06158	-0.297903	0.305562	6.75025	11.3171	0.0972242	1.40206	8.67644	22.0798	26932.4	24.4689	977.386
891663	L4	PEAT	Woodland	VP	ORG	240032	859975	70	1	90	0.756365	4.1501	0.212569	1.199	36.048	62.753	4.29	1.52764	0.545548	1.69379	0.0504391	0.0171059	0.0107592	0.0810619	11.3137	315.188	1839.14	1207.12	-2.05652	54.3616	104.797	-0.0873717	0.683305	65.0099	0.031047	8.39474	18.1851	5.70718	-0.306475	-0.174432	11.3106	4.01059	0.13251	0.332521	11.0564	30.2273	12177	12.6336	1702.81
891675	L4	PEAT	Bog	VP	ORG	220055	860078	140	6	65	1.35654	1.56417	0.0484504	0.096	19.123	80.782	4.24	0.144949	0.0492864	0.0425484	0.0187886	0.00047991	0.0106602	0.226703	5.72029	773.278	2050.2	114.195	-10.6707	56.4625	351.303	0.258575	0.213705	48.5471	0.0256417	2.75738	14.162	3.4488	-0.456441	-0.05757	7.1938	4.07992	0.284908	-0.171141	9.62115	19.5071	9974.22	11.6954	3107.01
891689	L4	PODZ	Semi-natural Grassland	F	COL	340014	779979	290	20	90	1.01152	0.4672	0.0317876	1.374	22.019	76.606	4.86	1.23603	0.230547	0.0764182	0.0711877	0.00585851	0.0073955	0.0832583	4.38549	323.663	1920.98	4396.43	94.6825	12.3105	272.676	0.194639	1.87453	75.7103	0.0556632	15.3399	41.9427	22.5673	-0.282534	-0.116742	32.9345	7.73766	0.0873741	0.266236	11.6221	63.4217	18542.3	20.599	1533.47
891699	L4	PODZ	Woodland	F	FLG	380001	839931	122	2	29	1.06644	2.68434	0.110865	3.409	36.516	60.075	3.31	0.151179	0.218912	0.0847424	0.0620648	0.00047905	0.013958	0.129699	16.3402	222.936	2228.57	619.973	-7.60243	13.7789	-497.572	0.490297	1.83754	19.9109	0.0622817	1.52638	9.54749	2.39752	-0.0388184	0.580248	2.81965	9.44107	0.649675	0.455685	4.37796	7.11501	6263.64	-0.00114732	88.0254
891712	L4	PEAT	Moorland	VP	ORG	199956	780012	140	10	60	1.05421	4.47782	0.19	1.183	20.77	78.047	4.27	0.0623769	0.0409978	0.0429674	0.0164813	0.00023942	0.00027423	0.872736	13.6205	217.899	5956.25	114.664	-2.11151	175.803	160.507	-0.0504901	0.196997	15.152	-0.0212891	1.91181	17.5587	4.1099	-0.249593	-0.431096	3.68523	4.31297	0.131866	1.25699	5.7309	6.11697	9807.21	3.80857	962.671
891723	L4	PODZ	Woodland	F	MOR	219978	779992	115	12	70	0.968146	5.03041	0.186207	2.547	38.31	59.144	3.33	0.204064	0.208389	0.070416	0.0418487	0.00050551	0.00737646	0.0441691	16.7883	217.252	3155.75	918.615	-8.45096	-32.1878	531.748	0.423485	0.148762	121.977	0.690869	-0.0905783	11.2227	0.636878	-0.0292283	0.220837	2.41857	4.57819	0.423013	0.162338	22.068	4.50113	9665.87	4.75798	626.395
891738	L4	PEAT	Woodland	P	ORG	239975	780003	305	1	82	0.894157	5.24881	0.155882	2.391	21.307	76.302	3.92	0.0557253	0.102321	0.0419601	0.0246782	0.0001821	0.0017613	0.811614	20.4315	197.016	6875.99	465.361	-4.80124	-2.24866	690.043	0	0	0	0	0	0	0	0	0	0	0	0	0	0	0	0	0	0
891750	L4	GLEY	Moorland	P	COL	220046	759970	340	30	62	1.03931	1.44207	0.0689344	3.71	33.413	62.877	4.45	0.426043	0.0602559	0.0493812	0.0374674	0.00232692	0.0140055	0.160513	7.06519	362.913	3042.08	956.457	3.47134	223.281	284.77	0.287483	0.252119	46.1127	0.022633	5.05681	32.4579	1.83219	-0.0438273	0.27608	16.0894	8.07358	0.33502	0.474359	35.975	22.556	12697.4	3.57922	2894.07
891772	L4	PEAT	Bog	VP	ORG	320004	799997	690	6	50	0.925058	3.76056	0.1	2.654	18.747	78.599	3.56	0.0757506	0.0630674	0.0457092	0.0511439	0.00041319	0.00500583	0.128632	16.6206	227.447	2702.75	887.407	-118.309	-119.509	-166.585	0.149468	-0.0224869	13.5978	0.0225638	-0.230716	10.4022	1.1582	-0.219944	-0.372849	3.52178	7.64266	0.462612	0.258414	4.49224	3.91314	8483.86	-1.92657	116.076
891794	L4	PODZ	Woodland	F	FLG	299995	820004	230	6	45	0.838126	4.73396	0.09	1.355	23.828	74.817	2.93	0.379006	0.465101	0.0736211	0.0886793	0.0223591	0.00810063	0.0447801	15.3437	175.448	712.041	342.555	5.52685	-100.234	247.444	0.286444	0.512884	24.347	0.0516891	2.11264	4.15717	1.30024	-0.229997	0.268613	2.10613	7.82349	0.350554	0.213568	6.57133	5.96028	2112.64	6.75665	306.028
891828	L4	PODZ	Woodland	F	TILL	299998	760000	465	5	62	0.763548	3.14742	0.135631	1.203	19.838	78.959	4.14	0.35209	0.104851	0.0553003	0.0625211	0.00341691	0.0336528	1.38654	16.1131	534.093	14895.4	18316.9	36.4448	51.8506	760.092	0.282199	1.87826	30.0318	0.0477426	37.9021	113.155	8.48791	-0.204925	0.0304044	33.4464	2.13652	0.0844198	0.65484	18.6755	98.3536	50539.6	46.584	22717.8
891842	L4	PEAT	Moorland	VP	ORG	280056	780005	720	5	59	1.00409	2.95417	0.07	2.282	21.251	76.468	3.46	0.0665993	0.0743793	0.0534224	0.0442157	0.00052276	0.014853	0.179082	18.1852	467.353	3045.95	1322.49	-14.0095	47.0893	-89.7118	-0.11593	0.529255	12.9161	-0.0203277	1.54797	14.9473	0.916376	-0.332025	-0.455655	4.46869	8.57455	0.143064	0.157949	6.21254	6.50198	7969.83	9.0914	453.174
891861	L4	PODZ	Woodland	F	FLG	280029	800014	271	12	59	0.749182	6.00562	0.164974	1.422	30.455	68.124	3.06	0.566132	0.305555	0.0852499	0.100587	0.00046365	0.0224968	0.0793783	16.6453	264.387	1411.03	1139.25	-13.8013	-28.2619	38.572	-0.0605572	0.453156	38.526	-0.00969015	0.755343	3.20809	0.811257	-0.423152	-0.552653	1.09432	4.39676	0.154963	0.0118668	9.2658	1.9555	3716.31	6.64981	540.172
891875	L4	PODZ	Moorland	M	COL	260017	819992	480	28	38	0.826366	2.50415	0.08	2.956	24.973	72.071	4.4	0.0586792	0.016518	0.0342347	0.0228803	5.09e-05	0.0275779	0.759574	11.1605	472.082	9038.03	8287.99	11.9341	403.458	660.888	0.279032	0.221624	63.2343	0.0248833	4.02207	21.0122	6.15116	-0.0490522	0.352906	10.0881	4.8586	0.368816	0.574074	16.7206	25.8663	18803.1	14.7496	1946.18
891887	L4	PEAT	Bog	P	ORG	279991	840068	548	8	61	0.136222	51.4543	0.99	0	0	0	3.11	5.5438	15.4369	1.20881	0.0996675	0.00032713	0.00127452	0.0149941	109.907	243.599	771.486	579.188	-369.243	23.3421	-242.928	0.478939	-0.323866	183.364	0.100616	-1.4348	-0.512548	-0.0188363	-0.066443	0.241118	1.6656	1.55817	0.686766	1.49967	76.6217	1.69538	703.996	-6.37521	2399.48
891922	L4	PODZ	Woodland	F	TILL	259970	760017	351	12	55	0.548359	7.45924	0.23	5.795	44.452	49.753	4.04	0.0253667	0.0513322	0.0724683	0.0407101	0.00026932	0.0642203	1.84992	31.5965	379.973	20510.5	26681.2	39.8963	231.559	2563.7	0.514341	-0.368623	67.5387	0.187509	0.997918	32.6281	1.17655	-0.0264145	0.430097	8.79932	10.0509	0.556849	1.466	27.3738	13.2927	33003	52.9944	2036.08
891935	L4	EART	Woodland	F	COL	280013	759970	228	17	70	0.502092	3.35223	0.16794	4.48	46.939	48.581	4.28	0.122458	0.050989	0.0750546	0.112465	0.00345166	0.0179661	1.29018	13.0208	349.543	12504.1	10158.6	39.1425	52.6538	1770.04	0.27931	1.48894	74.8753	0.0597182	6.86089	24.5889	4.13582	-0.271919	0.0610571	10.9099	12.2811	0.0894969	0.672164	9.5442	34.7919	24556.8	14.6537	1023.51
891947	L4	PEAT	Woodland	VP	ORG	240028	699962	350	8	105	0.586873	6.22407	0.272819	1.566	47.354	51.08	4.06	0.922621	0.227686	0.0753504	0.0369226	0.0236528	0.0257257	0.101371	12.0547	397.358	2345.74	2291.64	1.67474	63.7662	146.522	0.28248	16.8494	87.1832	0.0949629	12.3522	22.8222	13.7074	-0.00649984	0.664038	32.4089	20.9701	0.338945	1.44402	11.7198	38.0303	14184.2	6.94153	926.039
891987	L4	GLEY	Woodland	P	WM TILL	320003	839991	268	5	43	0.956872	2.39908	0.1	2.485	23.578	73.937	3.74	0.107137	0.0628088	0.0550288	0.0484632	0.00034969	0.0528959	0.445199	18.3049	263.818	2967.6	1157.79	-15.0744	32.7391	-56.2015	0.174054	0.950478	25.326	0.0167787	2.94869	12.6279	2.01876	-0.276922	-0.328707	5.20858	7.61986	0.0835678	0.311512	5.95552	13.42	10116.4	1.3024	618.613
895468	L4	PODZ	Moorland	F	FLG	300015	839944	282	2	80	0	4.94755	0.173159	1.934	15.508	82.558	3.87	0.0597845	0.0834946	0.0579311	0.064644	0.00061039	0.0576904	0.719065	19.6513	252.899	7852.41	4237.61	-13.5013	9.61338	803.403	0.82983	1.79743	20.3079	0.0205482	1.92826	10.0124	3.61889	-0.1288	-0.15881	3.16873	7.39585	0.775896	0.28195	3.63491	7.25167	13697	6.83515	178.462
895481	L4	PODZ	Moorland	F	TILL	300110	739922	230	12	68	0.57183	7.40711	0.393601	2.383	48.425	49.192	3.91	0.019989	0.148568	0.0564257	0.271925	0.057623	0.0742331	0.451711	22.1783	750.884	6425.45	16200.2	657.48	393.623	243.768	0.422637	7.74715	70.4566	0.229496	17.9316	22.8165	12.7959	-0.0952393	-0.323865	9.7185	26.754	0.4487	1.4588	7.99805	34.281	17737	36.5954	828.479
895494	L4	GLEY	Bog	P	TILL	280089	739982	457	7	70	0.949849	1.2769	0.0789599	0.025	30.428	69.547	4.43	0.5052	0.0833476	0.037451	0.0261569	0.0005428	0.00354064	0.0464455	4.38112	379.757	1497.32	830.663	-9.12365	139.981	414.171	-0.0181495	0.775453	39.3287	0.0537007	10.6711	78.1685	3.08244	-0.382645	-1.37296	29.1849	8.34033	0.843813	0.0319845	12.5982	52.3104	19041.2	29.9999	2764.13
895506	L4	PODZ	Moorland	M	RES	339981	800093	480	10	42	0.776916	2.22249	0.12428	2.282	22.033	75.685	3.94	0.0455052	0.0597009	0.0525164	0.0788361	0.00047795	0.00546063	0.166853	9.84405	237.786	2692.91	254.694	-15.7587	24.4599	-65.4163	0.143026	0.989394	27.6306	0.0188235	3.16004	8.52134	1.78693	-0.0605678	0.174866	3.45344	12.3585	0.245333	0.437701	2.75285	16.8131	7985.57	5.82206	275.336
926253	L4	EART	Improved Grassland	M	TILL	280050	560017	100	2	45	0.792749	0.584728	0.0581132	5.276	42.632	52.093	5.43	2.11586	0.21947	0.10615	0.037328	0.0124425	0.00604904	0.09329	4.34353	724.105	4708.97	4630.98	430.066	384.427	1903.11	0.730959	12.1018	77.2916	0.0786059	15.5746	104.033	47.1736	-0.077696	1.75309	69.4057	8.55818	0.20943	0.255735	18.6278	51.5109	28823.8	83.0038	2492.14
926318	L4	EART	Semi-natural Grassland	F	MOR	279989	600013	223	14	50	0.666072	1.23793	0.122865	3.044	17.25	79.706	4.45	0.226056	0.0575432	0.0454679	0.0355484	0.00634764	0.013386	0.312938	4.8316	923.402	5600.82	3791.23	214.918	512.664	1097.66	0.159185	6.08663	73.0294	0.0698365	20.0539	67.9107	31.4315	-0.14018	-0.578255	82.8612	15.9387	0.0313758	0.532136	8.71183	90.6659	31284.5	61.5758	1018.66
926361	L4	GLEY	Semi-natural Grassland	P	TILL	239999	599998	225	9	59	0.895825	1.48912	0.127403	12.449	58.99	28.561	4.85	1.30564	0.301743	0.140314	0.0754958	-1.45e-05	0.0109076	0.195018	7.447	593.215	8339.67	2411.32	18.843	340.62	2141.61	0.0772944	48.2679	294.685	0.0107976	11.034	65.4227	16.348	-0.301109	-1.23907	56.2235	10.7308	-0.00873674	-0.133569	10.5663	53.1913	35928.5	49.4705	1297.15
926371	L4	GLEY	Semi-natural Grassland	P	TILL	340008	620020	290	6	74	1.37744	0.760197	0.0900741	8.988	51.613	39.399	4.65	4.29429	1.35127	0.119279	0.105449	0.0123011	0.00608364	0.030531	4.42907	509.915	1229.37	1958.33	9.90099	185.85	127.682	0.707731	1.68603	165.726	0.0522974	12.514	51.7421	19.2682	0.0344123	-1.41698	51.0858	21.1259	-0.0820301	-0.364365	18.8038	78.7994	21237	32.3375	1352.87
926381	L4	GLEY	Woodland	P	TILL	359962	599963	285	4	66	0.803439	5.38976	0.419471	5.152	62.812	32.036	3.23	0.0543552	0.197261	0.137172	0.13936	0.0013569	0.0548771	0.548034	24.5534	822.69	3010.53	3202.71	6.90789	353.002	2.91941	0.632649	2.54705	28.5515	0.0745291	0.742719	25.0488	0.271627	0.0310564	0.178273	3.33143	11.6037	-0.0321879	0.382727	2.78468	16.022	20203.6	40.7467	65.8366
926458	L4	GLEY	Semi-natural Grassland	P	TILL	219995	579992	190	4	60	1.22527	1.06874	0.0607222	5.241	42.872	51.887	5.08	4.17646	1.35052	0.0416283	0.0261604	0.0118365	0.0069145	0.0161002	4.75668	547.961	1220.36	2108.78	6.89655	176.067	349.713	0.0750101	4.50867	65.3818	-0.00153902	12.2295	67.499	7.92446	-0.134897	-0.625589	66.2892	7.86397	0.0337193	0.195339	13.1973	61.6011	24469	63.1134	2062.78
926468	L4	PEAT	Woodland	VP	ORG	240035	580031	140	7	60	0.153754	40.8555	2.19632	0	0	0	4.38	6.66	2.37	0.64	0.14	0.02	0.0002	1.1	39.0069	1067.98	13485.3	113.567	-19.6356	467.484	86.6993	0.355326	2.23026	41.763	1.66406	4.62993	14.7012	47.2801	-0.389431	-1.64065	33.8941	23.8741	0.0688583	5.93064	21.8233	48.5619	19293.2	7.03964	2287.1
926477	L4	PODZ	Moorland	I	TILL	259918	579995	214	4	55	0.63731	6.34667	0.366767	7.524	66.433	26.043	4.17	0.0791686	0.120348	0.102987	0.18542	0.00106099	0.107802	1.10651	19.0589	557.829	11760.4	28940.2	16.4179	268.864	245.73	0.863485	3.52368	45.6778	0.123563	3.12395	83.1215	6.83397	0.00711503	-0.425497	11.7317	32.2909	-0.0864005	1.92423	3.89531	38.5627	25160.2	78.1248	140.947
926491	L4	REG	Semi-natural Grassland	EX	AEOL	119982	760002	20	25	130	1.28647	4.19599	0.0421444	1.664	2.295	96.041	7.85	29.9719	1.78717	0.408355	0.0599523	0.00735166	0.00087106	0.0156126	0.290227	505.876	508.882	901.398	80.9211	234.334	301.094	0.727177	8.49628	17.8005	0.0770838	3.39199	9.18381	2.12031	-0.101122	-0.129075	7.93923	1.97979	0.214339	0.0830557	850.13	10.2929	3142.57	7.9041	141571
926544	L4	GLEY	Semi-natural Grassland	P	TILL	200007	560003	110	5	40	1.59097	0.162922	0.0287357	10.901	50.17	38.929	6.43	10.0568	1.3726	0.151449	0.120314	0.00800744	0.00312838	0.00962593	1.62768	575.34	1419.93	1818.36	1147.18	183.846	697.633	-0.0477551	6.75054	218.772	0.0279897	19.7908	64.872	40.2095	-0.265362	-0.613777	70.0881	12.2857	-0.00483983	-0.416325	59.0482	70.6958	27559.2	80.7228	3693.8
926555	L4	EART	Improved Grassland	I	TILL	220002	559964	100	5	60	1.20051	0.874915	0.0651966	9.007	48.268	42.725	5.18	5.24941	0.518084	0.0728487	0.0548686	0.00443253	0.00147263	0.0104968	4.32971	553.907	1140.56	1596.77	55.6291	231.664	132.425	0.831981	9.11121	78.6831	0.0765017	7.51827	90.6048	9.5069	-0.138444	0.526076	33.3706	9.43081	0.250964	0.451908	10.0548	20.9619	18212.3	30.139	1560.47
926634	L4	GLEY	Improved Grassland	I	WM TILL	280014	679993	71	2	50	1.3427	0.393614	0.0192552	7.148	36.283	56.569	6	5.73615	1.02212	0.0615906	0.098236	0.00727593	-0.00025452	-9.7e-05	3.13742	531.069	1658.58	7346.45	907.426	264.315	788.573	-0.0572663	1.99523	132.813	0.0393693	16.0184	22.25	12.2209	-0.268657	-1.01807	18.2505	7.35271	-0.00378493	-0.343345	17.1092	48.6158	16503.2	65.7502	1882.62
926654	L4	PODZ	Moorland	I	COL	180001	719960	25	19	40	0.757201	1.19956	0.530322	5.019	71.468	23.513	4.19	0.0487519	0.0340952	0.070467	0.0543867	0.012424	0.00681454	0.0335664	7.27736	1068.65	2257.57	13638.1	475.658	538.281	248.446	-0.00265625	15.0351	78.9356	0.0057839	11.0984	11.8454	45.2769	-0.230599	-0.86708	23.0094	35.3999	-0.0103817	1.04827	4.37679	61.4729	13218.2	84.992	8.39826
926664	L4	PODZ	Semi-natural Grassland	M	COL	199958	719934	195	10	30	0.725134	2.60038	0.158877	5.087	50.706	44.207	3.97	0.0689082	0.105204	0.111154	0.0471296	0.0219342	0.0488631	0.396652	15.3148	1191.87	5419.97	18356.4	475.743	851.196	371.741	-0.330991	2.14931	33.6891	0.000516163	37.5937	76.2957	20.0975	-0.0949206	0.100154	56.9524	3.7055	-0.244587	0.932788	47.1268	83.3762	36121.2	129.708	1931.25
926675	L4	PODZ	Moorland	I	COL	140021	740009	275	4	31	1.14035	0.990827	0.0603887	4.491	32.885	62.623	5.03	0.678166	0.344772	0.326668	0.14694	0.00016814	0.0208113	0.25666	7.25711	315.772	28126	9375.54	238.221	242.875	9492.22	0.233653	0.922426	53.1945	0.0579629	41.9304	69.6721	89.6465	-0.112747	-0.0779903	99.3953	1.78233	0.282079	0.209122	101.356	60.612	66969.9	97.064	9669.32
926687	L4	GLEY	Semi-natural Grassland	P	COL	159986	740020	150	19	65	0.593731	2.06862	0.183578	5.335	21.491	73.174	4.77	1.03332	0.196563	0.21143	0.036894	0.00717713	0.0705433	0.291074	9.21994	1300.77	14276.4	18990	114.356	848.721	3227.19	0.541246	1.63146	35.572	0.140508	17.3075	29.6245	20.4408	-0.0382576	-0.112468	13.0115	9.16311	-0.0669355	0.764021	16.3197	140.354	34280.6	113.137	7995.21
926707	L4	PODZ	Semi-natural Grassland	M	COL	200098	679966	106	24	54	1.06009	1.26219	0.0743445	1.564	32.494	65.943	3.68	0.182527	0.160273	0.0612095	0.103803	0.00572063	0.0339858	0.0942096	9.37331	178.021	1121.45	4745.96	15.3465	76.4439	98.9686	0.682098	0.273648	69.7761	0.0145413	1.21616	9.9081	1.76436	-0.0782644	-1.06963	2.8441	5.18394	-0.0814475	-0.249597	4.58067	7.36666	5542.68	13.5207	111.814
926718	L4	GLEY	Semi-natural Grassland	P	COL	219999	720027	570	26	60	1.14844	0.474871	0.0340457	1.049	42.491	56.46	4.44	0.176052	0.0429577	0.0486363	0.0469324	0.00389504	0.00409144	0.0794661	4.43255	1038.94	1523.89	1093.66	21.2521	208.526	297.685	0.0154837	0.869733	40.4972	0.00813055	10.5381	46.787	11.9726	-0.230073	-0.570794	37.4126	8.75752	-0.00802522	-0.175401	40.2515	80.503	23303.2	54.1201	3288.33
926732	L4	PEAT	Moorland	VP	ORG	200101	699977	308	7	50	0.137302	48.355	2.58905	0	0	0	3.6	0.451356	0.767183	0.508782	0.0229348	0.00163956	0.0420286	1.92878	61.499	816.392	19774.5	620.626	-28.4592	1095.42	130.768	0.34296	0.666142	11.2525	0.0419554	2.02575	9.98928	5.50908	-0.364452	-1.70337	10.0967	5.35818	0.0678375	12.4609	10.1127	3.40673	26979.5	2.59621	347.761
926742	L4	PODZ	Moorland	P	TILL	300029	619960	430	10	45	0.603301	3.91179	0.296611	8.167	58.994	32.839	3.74	0.05	0.1	0.06	0.02	0.002	0.01	0.39	17.6638	659.613	3242.53	364.943	-3.44828	356.856	30.9934	0.267374	3.01287	50.9199	0.00332088	2.35807	42.9338	24.3202	-0.188228	-0.869488	15.6457	13.1112	0.032551	0.627765	3.13169	20.9697	16512.6	10.4492	66.1933
926756	L4	PEAT	Bog	VP	ORG	300027	600043	475	6	90	0.246825	49.7821	1.43915	0	0	0	3.16	0.303401	0.828104	0.233103	0.0615798	0.00113708	0.0151977	0.252882	90.6749	551.913	7666.09	646.454	11.8355	111.726	-64.2182	-0.129858	0.00454332	21.333	0.0595872	0.444579	4.89263	5.02192	-0.578633	-3.13247	6.85128	4.08173	-0.0182255	0.773363	5.1274	3.05648	12418.7	2.17753	149.251
926767	L4	GLEY	Woodland	P	TILL	319974	599974	370	6	50	0.787926	2.34879	0.169461	17.329	62.602	20.069	3.98	0.0287254	0.0356184	0.055871	0.0282853	0.00032186	0.102836	0.772083	13.5617	582.983	4788.28	5846.45	11.8812	305.404	214.018	0.852028	17.1988	51.7139	0.0684584	8.52539	55.3895	26.393	-0.0767795	0.0274854	31.7481	18.6538	0.283737	1.43655	2.92416	56.87	26985.1	60.2903	41.9837
926778	L4	PEAT	Bog	VP	ORG	320004	619980	491	8	100	0.0926982	52.3136	1.12546	0	0	0	2.6	2.18744	5.40608	0.740329	0.0378627	0.0108238	0.0335759	0.015232	92.8422	345.04	470.478	1897.9	12.3526	82.8666	-46.1779	0.109997	0.155523	7.70447	0.0328064	2.19568	1.20365	-0.557597	-0.453804	-1.72766	2.15537	6.62175	0.06727	1.01431	20.49	3.87519	914.325	14.1415	988.448
926790	L4	PODZ	Improved Grassland	F	WM TILL	180030	659939	28	8	75	1.35435	0.121981	0.0142804	0.397	6.716	92.887	5.4	0.341341	0.045704	0.0372935	0.0447396	0.00194307	0.00249802	0.0153378	2.10966	552.048	920.462	1863.28	170.297	126.196	356.84	-0.0114562	23.4414	30.8093	0.0698351	7.77222	14.6409	29.7111	-0.182051	-1.0922	20.1569	7.87205	-0.00718818	-0.357412	13.0286	48.3655	5515.93	40.6132	1270.41
926846	L4	PODZ	Woodland	I	COL	160002	680012	90	25	35	0.750864	7.06283	0.448447	9.583	65.61	24.807	3.06	0.0287742	0.506306	0.697967	0.170577	0.00160687	0.231442	0.175737	21.025	530.25	1231.9	5211.49	-5.45455	119.711	76.3223	0.00935012	4.98384	31.3882	0.0263151	-0.709935	14.8571	3.03419	-0.0863048	0.251616	4.1065	27.1572	-0.238448	0.736475	4.47856	2.59731	5746.85	9.88091	-21.6094
968495	L4	PEAT	Bog	VP	ORG	280016	959980	110	8	70	0.869338	4.47724	0.161751	2.747	18.349	78.904	3.91	0.0884675	0.0938007	0.147812	0.0374088	-3.15e-06	0.00083892	0.588773	13.4176	174.665	3604.22	282.988	8.66936	26.7279	174.951	0.354872	0.816515	33.7516	-0.00894157	1.72285	13.5443	3.41424	-0.213491	-0.122249	4.24547	6.53618	0.303262	-0.168733	4.95542	8.35798	7891.11	4.83718	337.719
968505	L4	PEAT	Bog	VP	ORG	259996	939958	195	5	30	0.127302	45.929	2.23859	0	0	0	3.85	1.04697	3.1431	1.13928	0.504169	0.0325334	0.468335	0.443246	56.5638	829.828	5031.14	16327.7	22.2494	144.412	127.062	0.616854	-0.110019	21.5626	-0.0320141	2.16536	6.3289	3.98385	-0.567497	-0.837939	3.93722	4.51382	0.721824	0.586603	15.1939	6.89412	7226.2	16.8543	561.583
968516	L4	PODZ	Woodland	P	TILL	299990	959997	120	5	62	1.12074	1.98509	0.0800294	3.588	14.352	82.061	3.9	0.0320904	0.034116	0.0616971	0.0197843	-0.00043798	0.00551821	0.229814	8.53142	132.556	1599.32	15.8315	1.31642	122.316	138.186	0.205817	0.0635338	20.8739	-0.0247081	0.692775	3.87148	0.432141	-0.214735	-0.449321	1.27017	2.77564	0.286431	-0.329257	8.70126	3.38276	4324.93	0.516432	88.5745
968548	L4	PEAT	Woodland	VP	ORG	259998	919993	325	8	60	0.121762	53.6147	0.877974	0	0	0	3.17	3.3484	12.5543	1.51168	0.0342454	0.00670518	0.00135582	0.00076516	99.6989	182.055	521.972	1096.21	16.9881	-24.0764	-61.1823	-0.192999	0.909835	38.8426	0.154838	3.30607	1.4339	2.77992	-0.0526266	1.06525	2.64925	1.49635	1.93577	1.05889	57.7955	13.0901	673.588	9.58402	1927.67
968558	L4	EART	Woodland	M	COL	239995	899992	30	9	70	0.763367	1.30426	0.0966896	2.552	21.632	75.816	4.42	0.477407	0.356469	0.115578	0.0578994	0.0444733	0.00621181	0.35698	7.98291	341.121	3972.61	9452.59	806.035	170.973	500.765	-0.0110275	0.834072	35.7132	0.0628613	8.18777	18.3588	13.3829	0.00241605	0.651555	7.8156	23.0542	0.853955	0.462665	5.15432	31.5275	12995.4	20.8263	462.665
968568	L4	PODZ	Woodland	M	TILL	220002	879997	215	6	51	0	3.07976	0.140193	2.313	33.658	64.029	4.21	0.231318	0.129258	0.129436	0.0746926	0.00174602	0.00566967	0.466199	15.7127	464.948	5936.26	2008.52	-37.1007	299.766	377.537	0.102652	0.572573	23.1494	0.0358795	4.02598	16.1964	5.40221	-0.0896603	-0.141166	5.74627	6.94277	0.125196	1.0106	9.79279	18.1529	13408	13.6545	1143.09
968610	L4	GLEY	Moorland	P	TILL	320001	939962	185	3	46	0.887616	5.46049	0.212706	5.328	49.371	45.302	3.88	0.855334	0.441073	0.155184	0.0389876	0.0303225	0.0614562	0.462991	22.0992	224.593	4039.84	608.619	-28.562	133.318	228.937	0.237629	4.99308	27.0173	0.0385918	2.232	17.7557	3.48155	-0.0991658	0.0793122	4.0398	17.1928	0.123522	0.777771	6.59059	8.67829	8652.7	1.71161	226.935
968622	L4	PEAT	Moorland	VP	ORG	220018	959960	85	4	85	0.124698	44.2677	2.39405	0	0	0	3.85	4.98764	6.74827	2.7049	0.0431265	0.0632216	0.0243705	0.616999	78.6115	2346.78	13997	1941.5	39.8775	1836.83	83.4761	0.60684	2.82153	120.454	0.298206	9.56602	94.1604	26.1765	-0.274771	-0.286723	26.0124	3.87726	0.823845	10.2855	51.7085	8.2279	20399.8	3.0758	2873.09
968651	L4	PEAT	Moorland	P	ORG	259978	900069	235	5	70	1.07186	2.27105	0.0868509	2.034	40.603	57.363	4.1	0.257944	0.166834	0.0932679	0.0326525	0.00122182	0.0139678	0.291796	10.109	253.483	3110.88	330.395	-38.3378	101.913	201.273	0.117088	0.392671	22.8556	0.0226886	2.50982	21.0383	3.67057	-0.0894989	-0.198133	5.31526	9.29917	0.112987	0.440913	8.52973	10.1749	6919.96	0.580123	856.01
968662	L4	PEAT	Bog	VP	ORG	259958	879999	670	5	60	0.161921	52.3185	1.04408	0	0	0	2.96	2.27682	8.96438	1.01855	0.0662807	0.00049991	0.00022446	0.00273692	107.9	219.594	464.29	60.5383	23.0011	-3.22831	52.5368	1.06927	0.664302	46.288	0.291922	4.33531	2.59226	1.66048	-0.0494572	0.198186	3.11897	2.22624	0.781807	2.3144	39.1573	14.2837	793.747	7.19651	1330.17
968673	L4	GLEY	Semi-natural Grassland	P	TILL	160027	819983	25	5	70	1.10957	0.721256	0.0428679	10.133	41.829	48.038	4.44	0.0507366	0.0321218	0.0779517	0.0638998	0.00303839	0.009582	0.368717	7.25844	276.143	5419.81	4260.14	293.505	131.963	1121.9	0.0398328	3.21062	55.8147	0.037042	9.88703	29.0968	16.292	-0.141418	-0.418508	22.5343	8.63145	0.132827	0.888562	12.8658	27.8311	17161.2	31.0082	1096.98
968706	L4	PEAT	Bog	VP	ORG	79987	840008	35	9	70	0.176206	42.1228	1.23306	0	0	0	3.84	0.539351	1.24309	1.0024	0.125379	0.00041547	0.00365538	0.660636	47.2382	337.863	13064.3	231.18	9.42142	70.5296	-7.43842	0.806129	0.644662	12.8691	0.0943041	4.00105	21.5728	4.83085	-0.315589	-0.601801	4.88128	4.53927	0.545019	2.93118	14.3928	10.3446	17495	-94.896	1111.52
968715	L4	PEAT	Bog	VP	ORG	80004	819962	95	17	52	0.211906	40.3132	1.15233	0	0	0	3.39	1.66215	4.43422	2.32707	0.325154	-2.96e-05	0.0149436	0.107477	59.7619	341.937	4154.03	2391.19	1.83358	79.3657	109.403	0.517912	0.88971	22.9733	0.0565632	2.13316	10.0682	2.81174	-0.382086	-0.363151	4.62203	7.09119	0.626485	1.37577	31.3571	8.72745	6564.74	10.1273	1323.24
968726	L4	PEAT	Bog	VP	ORG	220016	939989	180	1	50	0.0806667	52.3919	2.07208	0	0	0	3.48	3.50086	7.11664	1.81044	0.0805838	0.00190257	0.00257108	0.00905255	74.026	260.754	1196.85	728.225	0.987925	-31.6626	284.187	1.07792	0.879068	15.188	0.212497	4.54633	4.76889	4.92211	0.00105231	1.0182	5.15586	2.42359	0.783556	2.72668	31.5503	14.3156	1929.25	6.31789	1617.22
968737	L4	GLEY	Moorland	P	TILL	219998	919996	460	10	50	1.3875	0.416906	0.0198884	4.057	28.451	67.492	4.7	0.0303537	0.00787324	0.0421895	0.018119	0.00047851	0.00128403	0.162088	2.91356	295.012	3503.41	1116.05	122.895	111.659	777.492	0.519422	1.68825	40.0978	0.0620183	10.4036	34.9791	24.903	-0.0560734	0.163837	23.578	8.16162	0.358406	0.509346	10.7663	30.334	11325.5	24.2632	2057.54
968800	L4	PEAT	Moorland	VP	ORG	280026	939940	270	13	53	0.160762	49.4606	1.40516	0	0	0	3.27	4.54946	9.24978	1.52277	0.183568	0.00094893	0.0606771	0.0991272	107.074	296.632	2699.81	5489.22	-33.4329	38.9192	173.687	0.108797	0.800682	50.0578	0.0657885	3.8559	3.19209	3.8293	-0.256939	-1.22122	3.66848	2.61534	0.284991	2.16312	46.2974	4.13158	3890.96	-0.443991	1932.18
968810	L4	PEAT	Bog	VP	ORG	300046	919973	265	2	87	0.78301	7.80574	0.26805	2.206	34.611	63.184	3.67	0.0853355	0.227952	0.120581	0.0274596	0.00022911	0.0032101	0.244603	21.8958	245.462	3925.58	98.3612	1.79197	83.8857	114.214	0.239388	0.0257181	14.5073	-0.0189916	0.836186	9.50352	0.462731	-0.25641	-0.316321	3.00431	8.90698	0.30799	-0.224217	5.121	3.78598	7595.62	-0.896869	46.6331
968821	L4	PEAT	Semi-natural Grassland	VP	ORG	200014	879990	500	6	70	1.09778	2.89816	0.130534	0.949	36.162	62.889	4.31	0.169756	0.251057	0.0693552	0.0236888	0.000725	0.0140728	0.405702	10.374	224.216	3980.07	439.623	-36.8587	132.883	386.574	0.0611284	0.505471	34.1543	0.0364472	6.19454	55.0002	8.82965	-0.107447	-0.367332	19.6816	4.13038	0.113371	1.00553	31.3302	22.6691	14069.2	10.5353	4995.47
968832	L4	GLEY	Moorland	P	COL	200027	859995	380	15	55	0	1.68124	0.0725504	2.011	26.758	71.232	3.95	0.070999	0.047283	0.0537181	-0.0310804	0.00033081	0.00168921	0.0358811	7.02915	101.406	1019.14	47.5861	1.76621	7.4401	101.55	0.23816	-0.167245	16.4326	-0.0318939	0.791685	3.29357	0.89637	-0.318888	-0.500125	1.47365	3.44204	0.34204	-0.387437	2.69616	2.61462	2350.9	-1.46862	121.999
968854	L4	GLEY	Semi-natural Grassland	P	MOR	179993	800002	220	19	45	1.34648	1.92043	0.10697	0.096	15.588	84.316	3.9	0.0899148	0.12516	0.0758114	0.0343091	0.0003878	0.010249	0.0672837	8.4177	249.197	1226.46	339.4	2.27083	79.2528	141.47	0.240286	-0.008914	26.33	-0.0177124	1.77777	6.76338	2.08127	-0.240286	-0.118334	2.91941	6.02976	0.308573	-0.411581	3.33496	9.13006	5366.49	1.9245	561.773
968864	L4	GLEY	Moorland	P	MOR	200027	740015	609	14	32	1.19746	1.01744	0.0612295	2.986	20.011	77.003	4.56	0.0337363	0.0187788	0.0366176	0.0164648	0.00015432	0.00638233	0.102053	4.39033	428.724	6755.23	6116.59	34.3942	232.068	1658.34	0.574364	2.30404	61.137	0.0715293	9.91069	23.9986	8.79035	-0.0355467	0.775619	13.0132	10.301	0.362209	1.36468	26.4623	40.2764	15857.1	28.3836	2112.42
968880	L4	PEAT	Bog	VP	ORG	239952	740154	411	3	50	0.132203	38.7782	2.14851	0	0	0	3.81	2.12131	1.13279	0.316111	0.0757944	0.0297791	0.0458107	0.78894	59.2974	1422.07	1086.17	252.044	-2.63933	86.7587	18.7327	0.505386	6.10647	37.6059	0.0884144	5.05161	20.1525	18.8704	-0.11392	-0.833876	5.92653	18.9379	0.281595	3.40185	9.7546	6.52818	17431	-7.07923	896.852
968891	L4	GLEY	Moorland	P	COL	179971	840026	200	13	72	0.289178	23.0527	1.02099	0	0	0	3.85	0.255477	0.610815	0.355409	0.13374	0.00407085	0.408973	1.40219	51.93	398.866	10520.2	21549.5	35.3868	132.479	328.56	1.22382	2.18777	45.3582	0.249344	5.47687	35.3638	10.8381	0.19485	0.691478	17.3785	8.64119	0.806991	4.30571	6.77969	17.8136	15718.5	36.646	183.86
968904	L4	PODZ	Semi-natural Grassland	F	COL	179997	860010	40	25	86	0.703045	1.62623	0.0705529	3.754	37.906	58.34	4.92	0.819906	0.376922	0.163537	0.0549373	-1.46e-05	0.00312205	0.223681	7.25461	168.974	7932.42	5163.72	11.7643	138.589	1428.92	0.0877039	0.866268	26.0342	0.0381691	8.19595	63.8546	13.2171	-0.111451	-0.538533	23.3467	8.32931	0.134069	0.774461	12.9197	21.8696	14273.7	25.8496	2211.57
968915	L4	PODZ	Moorland	F	MOR	199987	839987	265	5	73	0.914494	0.728386	0.0197107	1.117	20.056	78.827	4.42	0.0161488	0.0116784	0.0330529	0.0199349	-1.32e-05	0.00486784	0.0927577	5.15931	82.8224	2519.5	6658.76	12.8128	-3.66308	124.704	0.488523	0.599932	18.5883	0.0506587	3.76358	11.6909	1.60604	0.0045063	0.143802	4.50025	3.79133	0.34684	0.63727	4.98968	15.4802	6796.54	17.1906	544.934
968936	L4	PEAT	Bog	VP	ORG	120000	920000	40	1	96	0.139177	50.6885	1.40812	0	0	0	4.69	18.0281	6.75999	1.19473	0.221592	0.0677246	0.0164558	0.119242	28.5052	291.669	4625.38	7224.57	72.3545	-24.9064	-314.707	0.934734	1.0691	19.437	0.0273233	4.13764	10.6744	2.66592	-0.35008	-0.95098	4.07004	1.72313	0.588685	2.95173	41.993	9.4517	6346.99	-88.0656	8519.57
968978	L4	PEAT	Bog	VP	ORG	140005	939984	110	4	80	0.0974603	57.0507	1.38062	0	0	0	3.59	3.6792	13.1043	2.07029	0.0721561	0.00181724	0.00188372	0.00124496	77.1248	183.589	347.666	1074.82	2.80534	32.0847	125.773	0.0681799	0.349093	9.74758	0.097974	4.25599	2.62512	2.33504	-0.334035	-1.01993	3.8574	1.45815	0.288641	2.51661	43.512	3.82087	347.543	6.60209	1978.52
968995	L4	GLEY	Woodland	P	COL	179984	759957	100	24	40	1.31781	0.601207	0.0383235	0.088	12.249	87.663	4.66	0.212344	0.0947253	0.0785337	0.0135581	0.00185747	0.00355814	0.109093	5.70243	501.193	1768.33	2329.82	33.6912	152.929	-452.016	0.419573	0.663623	15.1153	-0.00698365	6.63119	26.4946	4.68363	-0.19229	0.330502	17.8644	5.34222	0.262277	0.108657	13.5393	27.5821	7381.42	17.4365	3164.04
969078	L4	GLEY	Moorland	P	MOR	220013	799981	145	5	36	0.678283	2.73724	0.11088	3.296	26.427	70.277	4.63	0.667483	0.166346	0.11883	0.036059	0.0670927	0.0109799	0.275648	9.0196	218.942	5707.74	12632.9	559.679	42.8554	482.38	0.557288	0.67634	24.2672	0.0658379	8.91352	25.9554	2.15936	0.00966273	0.815405	10.7814	9.06747	0.36003	0.935484	9.81668	18.448	11607.6	29.7425	970.892
891446	L1	ALLU	Improved Grassland	I	ALL	320000	860000	30	1	27	1.08429	0.876371	0.0729216	1.467	21.43	77.103	4.8	1.46329	0.245018	0.0657245	0.0960104	0.0388715	0.00749564	0.011696	3.22143	499.945	716.815	1896.93	99.4847	182.923	134.572	0.00786315	1.50768	49.3158	0.0562716	2.58304	10.4264	4.16906	-0.0758551	-0.525532	5.59246	6.49479	0.420922	0.117501	5.36935	17.8185	5919.68	5.14625	1044.62
891494	L1	PODZ	Arable	I	FLG	319979	699940	112	0	60	1.04846	2.26153	0.18737	4.828	29.899	65.274	4.99	3.33277	0.53368	0.026929	0.594425	0.0250035	0.011369	0.0560143	5.74974	1158.25	3352.59	5657.8	145.77	736.971	457.938	0.452014	4.9236	33.2636	0.164901	4.30033	19.7188	11.928	0.0703371	-1.10439	10.8925	15.1078	-0.949063	0.497733	7.15583	35.4763	13583.9	25.634	1285.12
891604	L1	RANK	Woodland	F	RES	280021	719986	180	2	40	0	27.9097	1.36447	0	0	0	3.55	6.86014	3.48188	0.463391	1.09032	1.6735	0.244892	0.259211	52.2065	1164.26	1617.12	3739.35	597.885	222.968	285.489	0.494782	5.41849	57.6036	0.271159	2.34629	24.5167	10.2527	-0.377936	0.572056	15.0449	39.9245	0.640548	-0.409197	14.3072	53.2834	10684.8	19.2832	2158.97
891782	L1	PEAT	Bog	VP	ORG	319998	780020	890	12	80	0.0665873	41.6373	1	0	0	0	3.15	9.74552	7.20893	0.918019	1.31242	0.137315	0.0275137	0.0500719	100.975	559.659	462.543	723.643	224.468	38.4386	-386.088	0.0146573	0.997662	49.4021	0.690591	-0.937412	1.99355	6.19963	-0.260238	-1.05361	6.692	47.3263	1.08285	1.16221	16.8218	83.881	712.489	-9.63993	2678.32
926201	L1	PODZ	Arable	M	RBCH	360025	739971	46	1	30	0.859602	2.97887	0.249363	4.318	51.107	44.575	5.48	9.29775	1.31238	0.102728	0.307846	0.0352047	0.011335	0.0398184	5.5726	1701.32	4638.28	5598.93	271.287	1083.87	1047.98	0.186688	12.2482	130.354	0.220222	12.2635	49.5755	28.2434	-0.0106226	-0.468968	33.9483	50.1276	0.031193	0.463396	34.1579	96.4621	21127.6	43.3389	4113.06
969065	L1	GLEY	Moorland	P	MOR	200009	800008	310	6	78	0.117592	49.9245	1.66712	0	0	0	3.22	3.73084	10.0033	1.32812	0.480608	0.00151767	0.00486939	0.0116878	81.6479	410.076	695.707	768.834	-38.5153	48.4549	132.984	0.105117	1.11281	16.3563	0.353481	3.57101	3.56988	2.44779	-0.310385	-0.921087	2.55411	10.8431	0.291834	2.78147	40.0536	14.931	1337.01	-1.10874	1605.09
891390	L2	ALLU	Arable	F	ALL	319995	740005	40	0	0	1.21698	0.91954	0.098953	6.897	69.261	23.842	5.48	6.94543	1.13237	0.057763	0.0633503	0.00950729	0.00207793	0.00955047	3.52963	641.331	2835.98	9832.14	930.951	301.33	777.921	-0.0918524	10.1978	192.9	0.0703616	18.169	57.6015	35.3358	-0.356768	-0.129771	39.355	11.9129	0.144753	0.37614	19.2745	82.1919	28196.3	46.8509	4102.36
891508	L2	GLEY	Semi-natural Grassland	VP	WM TILL	399935	839949	100	3	49	0.120095	44.505	1.55973	0	0	0	3.18	4.80722	5.10477	1.80724	0.696636	0.0451015	0.0870459	0.335751	133.458	629.104	5088.77	5552.41	205.333	133.873	-273.667	1.37151	14.9465	707.156	2.43186	5.73666	36.0299	35.52	0.145989	1.87565	19.3437	28.8146	0.96502	4.3894	39.5525	23.098	9594.57	0.826586	1874.11
926232	L2	RANK	Semi-natural Grassland	F	RES	380030	619968	295	7	34	1.05792	1.12013	0.100289	3.759	20.978	75.263	4.05	0.967157	0.760448	0.118163	0.704065	0.00599776	0.00992282	2.29244	12.9253	1504.76	7699.34	2128.58	237.727	765.28	1184.64	-0.340076	2.26097	83.1953	0.0702089	12.0499	62.9138	11.6411	-0.115428	-0.427876	54.377	33.2833	-0.238307	0.0964403	8.21605	55.9291	41618.3	43.186	1527.83
926272	L2	EART	Improved Grassland	M	FLG	339993	579963	120	5	50	1.31712	0.325083	0.0392311	3.184	13.03	83.786	5.04	0.96	0.09	0.02	0.02	0.003	0.04	0.2	3.87308	365.156	2155.12	1386.55	194.554	157.632	659.86	0.0770722	3.4132	102.662	0.00906466	6.57603	17.4808	8.65743	-0.131923	-0.585709	18.1243	7.99882	0.0295167	0.303362	9.36129	27.4253	9743.38	34.1873	283.654
968483	L2	GLEY	Arable	I	TILL	299993	680005	99	5	32	1.3856	0.741777	0.0453203	11.758	48.992	39.25	5.95	7.88577	1.34417	0.0897099	0.0385191	0.00236016	0.00129013	0.00861963	2.23426	281.766	1657.55	3320.95	37.822	107.124	356.274	0.271252	2.11999	59.5059	-0.00546359	7.53843	31.2799	8.25372	-0.285811	-0.0679778	16.7712	14.7978	0.378748	-0.40599	17.7199	40.812	22245	49.3853	1788.22
891627	L3	EART	Improved Grassland	I	MOR	320008	760002	290	4	30	1.16194	0.186326	0.0138616	2.346	28.853	68.801	4.79	0.99058	0.186755	0.0483998	0.100527	0.0141353	0.0085826	0.0577287	2.54261	338.128	2524.42	4504.67	1525.48	49.8203	543.146	0.176439	15.2411	124.386	0.116837	18.8675	48.427	40.9372	-0.373502	0.0681876	40.6412	8.48151	0.0837297	0.459748	10.0999	60.4906	24117.3	31.9426	1710.61
891965	L3	GLEY	Semi-natural Grassland	P	MOR	260055	720011	238	14	85	0.995687	0.200601	0.0166672	2.094	46.332	51.574	4.98	0.183952	0.0206757	0.0314122	0.0227973	0.0016946	0.00650222	0.0807985	2.24827	543.641	1697.65	2863.06	33.8079	103.468	628.908	-0.00930121	5.2329	65.683	0.0660971	16.6304	35.1707	36.7131	-0.117805	-0.0858693	36.708	11.2267	0.452638	0.351189	14.9016	79.9687	21402.6	47.0288	1658.9
926203	L3	PODZ	Arable	M	RBCH	360025	739971	46	1	30	1.23236	0.0957734	0.0118395	4.301	26.319	69.38	5.71	5.19146	0.952104	0.0930659	0.268275	0.00389762	0.0003048	0.00534936	3.19011	517.798	1806.63	3297.93	265.174	227.322	734.287	-0.0660948	5.56188	116.653	0.0236241	10.4406	46.4435	18.1128	-0.247527	-1.33202	33.1334	7.38886	-0.00594651	-0.388016	21.8933	44.6874	20268.7	58.6048	2638.73
926223	L3	EART	Improved Grassland	I	TILL	360012	620008	107	5	60	1.69619	0.0799661	0.0202504	9.446	56.093	34.461	5.96	7.01732	1.41118	0.0641881	0.167034	0.00349064	0.00360413	0.0150057	1.63678	664.328	1084.4	1377.75	408.374	184.934	522.619	-0.333294	2.80261	109.207	0.0240853	10.6928	47.8971	19.4	-0.0797779	-0.228798	44.3261	6.82291	-0.227329	-0.00394027	16.5381	37.3057	23548.4	55.7179	2391.31
926274	L3	EART	Improved Grassland	M	FLG	339993	579963	120	5	50	1.28954	0.135806	0.0174686	3.393	10.15	86.457	5.21	1.05619	0.122798	0.0269616	-0.0258966	0.00160064	0.0283235	0.166181	1.156	366.597	2020.46	1592.99	158.911	158.127	756.889	0.68451	3.914	49.9269	0.0350824	7.24834	20.3589	10.812	-0.0354503	0.135793	20.5555	8.80084	0.223449	0.222491	9.31498	28.8926	11013.7	30.4299	280.457
926284	L3	EART	Woodland	I	RBCH	360023	680043	18	0	60	1.18114	0.927597	0.0721418	15.856	64.05	20.095	3.76	0.230276	0.234535	0.107916	0.0139294	0.00414019	0.0376171	0.442426	9.79298	259.295	2061.23	2575.12	8.48586	22.1714	233.619	0.706361	6.30807	46.9048	0.0247607	5.71478	38.1729	6.50583	-0.0872176	0.28797	15.4101	17.3776	0.232851	0.612552	12.606	34.6791	21733.4	77.2282	76.9746
926339	L3	EART	Semi-natural Grassland	M	TILL	280008	579999	248	9	45	1.2292	0.540289	0.0410328	14.739	48.742	36.519	4.47	0.16	0.05	0.07	0.06	0.003	0.01	0.72	5.52557	746.44	5472.95	5449.1	250.328	263.32	1256.52	0.0648286	10.2561	95.9261	0.00555095	14.8751	56.725	20.7705	-0.208667	-0.572821	54.9524	9.62806	0.0315026	0.505207	7.13621	44.8482	28762.6	59.1055	270.963
926417	L3	GLEY	Improved Grassland	P	TILL	260035	620000	215	5	35	1.21196	0.864973	0	13.458	43.396	43.146	5.37	7.97573	1.29871	0.112377	0.119301	0.0053032	0.00705127	0.0247409	3.97076	454.371	2114.5	8026.28	95.3871	97.3229	329.86	-0.046853	19.2292	148.994	0.00762546	15.633	73.6567	24.2517	-0.151083	-0.290603	49.3592	22.9783	-0.00810937	0.146295	17.8641	57.2546	26177.2	94.8471	2104.26
926428	L3	EART	Improved Grassland	I	TILL	279988	639997	255	1	30	1.67519	0.636135	0.0239904	12.393	35.614	51.993	5.32	7.06	3.03	0.09	0.09	0.01	-0.001	0.01	4.00606	506.061	678.618	3652.22	144.572	121.094	302.919	0.0720766	4.47836	181.329	0.0258919	12.2758	45.0213	14.3496	-0.189574	-0.459722	38.7848	10.5358	0.0324522	0.237676	14.3647	40.7169	18588.2	54.8288	1567.48
926448	L3	EART	Improved Grassland	I	TILL	300017	640000	236	4	48	1.25469	0.274965	0.0348177	13.527	44.853	41.62	5.97	15.6674	4.66334	0.179514	0.17194	0.0107165	0.00404941	0.0154093	3.63545	407.406	2232.4	5072.29	488.487	137.377	863.939	-0.319813	4.48427	245.246	0.0170937	23.5681	109.793	33.7914	-0.0290243	0.00357713	92.4623	12.1106	-0.233624	0.0818173	33.92	71.3266	37247.2	73.5893	4352.62
926543	L3	GLEY	Semi-natural Grassland	P	TILL	200007	560003	110	5	40	1.57472	0.156709	0.0436821	10.29	56.764	32.946	6.33	10.0685	1.6335	0.168804	0.0593958	0.00461064	0.00939741	0.0243581	2.96806	457.678	1492.69	1868.69	410.631	123.297	737.998	0.729416	6.20563	216.078	0.0484446	19.2883	63.7348	34.0394	-0.0258602	0.577835	65.7695	9.47121	0.246648	0.356417	50.7946	58.1905	27457.4	75.7392	3387.66
926583	L3	EART	Improved Grassland	F	TILL	320046	660038	297	6	83	1.06664	0.586715	0.0377514	6.339	42.898	50.763	5.48	3.49647	0.301115	0.0897314	0.0664542	0.00255816	0.0245914	0.985862	4.36453	799.319	5235.54	3340.08	480.992	483.926	1392.85	0.748994	8.60331	67.5613	0.12743	12.8797	36.5388	12.824	-0.0562758	0.224799	31.0782	14.4131	0.217208	0.240538	12.2774	56.1239	22510.3	60.628	1068.83
926603	L3	PODZ	Arable	M	TILL	339996	659992	252	0	33	1.19027	0.34197	0.031708	8.68	23.614	67.706	4.82	6.375	0.392056	0.0694014	0.223178	0.00991027	0.00472746	0.0236036	6.06085	819.824	2103.64	5107.36	612.893	258.802	609.38	0.721371	4.9605	120.347	0.125743	16.143	37.7332	18.9379	-0.0590027	0.46688	34.3835	13.7096	0.21356	0.270629	14.8245	69.1844	19482.6	88.9368	1506.38
926623	L3	EART	Improved Grassland	F	WM TILL	239962	679973	40	10	59	1.25933	0.0986714	0.0169111	6.698	35.531	57.771	4.58	2.94351	0.337818	0.0769961	0.103249	0.00977487	0.0188268	0.0524584	2.3782	433.265	1287.29	1342	329.208	123.969	318.276	0.736277	7.98476	87.6352	0.0315042	9.46136	36.647	18.9834	-0.0502954	-1.27787	31.3474	9.54733	-0.0826289	-0.432108	19.9493	37.006	15666.1	52.9958	894.556
926633	L3	GLEY	Improved Grassland	I	WM TILL	280014	679993	71	2	50	1.40638	0.405835	0.0202791	6.32	27.498	66.182	6.01	5.73787	0.78762	0.0778211	0.124422	0.00518216	0.00211831	0.0184818	3.08841	482.704	2096.71	9212.09	489.474	200.535	905.387	0.646483	1.76309	171.673	0.0786059	20.6492	25.8543	12.2393	-0.0806718	-0.842494	23.2946	9.70481	-0.0755826	-0.340676	20.6189	54.1675	16522.4	59.156	1634.6
926674	L3	PODZ	Moorland	I	COL	140021	740009	275	4	31	1.1154	1.6926	0.0863971	2.103	20.973	76.924	5.09	0.270481	0.117404	0.185641	0.0661067	0.0012492	0.0229911	0.723297	7.25933	243.29	25312.3	4716.8	86.0656	314.467	9061.93	0.669422	0.196737	34.3564	-0.000434891	29.0704	29.7538	64.716	-0.0388762	-0.0362513	64.5089	1.24099	-0.0231062	0.254515	76.6755	46.0415	56484.1	63.2663	10665.2
969005	L3	PODZ	Moorland	P	TILL	320000	1000000	38	8	35	1.16605	0.167522	0.0179706	5.559	28.321	66.12	4.16	0.265651	0.636223	0.121254	0.109459	0.00492521	0.00256208	0.122536	4.20881	415.918	1553.95	2241.61	176.92	147.573	452.39	0.0372667	3.17034	43.4241	0.02323	6.49474	21.5182	5.66402	-0.114136	-0.293371	12.6924	6.20273	0.1234	0.400106	51.9076	19.167	11015.9	30.3038	183.816
891380	L4	EART	Improved Grassland	I	WM TILL	299996	719974	130	0	53	0	0.0731776	0.0149469	3.157	9.69	87.153	5.58	6.92857	2.12405	0.0732211	0.209853	0.0114632	0.00236331	0.01082	1.81349	436.856	1081.07	2681.02	327.255	148.126	427.186	-0.0185731	6.70245	376.625	0.0542392	13.5082	57.583	17.6486	-0.192517	-0.310142	39.7279	10.2872	0.457025	0.233774	20.3975	47.3695	26091.8	50.6003	2822.11
891595	L4	EART	Woodland	I	TILL	339976	759985	160	5	42	1.14323	0.230574	0.0226969	4.481	46.506	49.012	4.46	2.93399	1.4223	0.0767253	0.258465	0.0315909	0.00026908	0.00083599	3.58839	636.22	1814.68	16639.5	1.82751	449.913	795.322	0.493237	10.9512	171.717	0.137926	19.9773	60.8227	48.6019	-0.00891862	0.71779	51.7607	12.0519	0.655329	0.422175	23.4127	76.438	26592	30.908	2935.16
891977	L4	PODZ	Moorland	M	CRY	280017	820000	620	9	50	0	1.60787	0.06	1.731	16.154	82.115	4.25	0.0247237	0.0190875	0.0376981	0.0594305	0.00282343	0.020457	0.628887	8.93083	807.34	9646.13	3939.11	146.376	359.25	2539.83	0.0567099	2.6227	28.0844	0.573342	7.99661	19.9889	14.3856	-0.312841	0.826715	14.5313	30.3788	0.145625	0.335056	4.3292	204.728	23745.3	28.3549	1165.41
926285	L4	EART	Woodland	I	RBCH	360023	680043	18	0	60	1.1131	1.02888	0.0614235	17.59	67.705	14.705	3.74	0.735735	1.4412	0.245122	0.145432	0.00485735	0.00922345	0.310017	10.0601	294.24	2171.31	3408.87	28.8557	34.2869	253.939	0.837312	5.25801	81.0335	0.0338691	9.23334	46.6197	16.9346	-0.115646	0.349177	23.4498	17.3418	0.294866	0.520202	18.1664	39.8805	24875	81.2371	189.502
926350	L4	EART	Improved Grassland	I	WM TILL	240000	640000	50	2	32	1.19001	0.667917	0.0312626	14.564	52.059	33.376	5.37	13.22	4.13	0.2	0.16	0.01	-0.002	0.004	4.85037	1269.6	166.514	1356.13	40.0655	67.6309	93.4329	0.097618	3.21513	203.203	0.0587156	25.8297	53.0769	21.4118	-0.168646	-0.303821	42.8288	11.5879	0.0377591	0.265281	44.5101	91.6688	28964.7	95.5487	4427.73
926407	L4	EART	Improved Grassland	M	WM TILL	239977	619984	58	12	35	1.63614	1.2287	0.04257	8.065	43.777	48.158	5.32	4.85	2.81	0.09	0.06	0.01	0.0004	0.01	3.58782	565.992	740.199	3378.65	228.738	60.5066	285.008	0.0786817	3.66828	119.21	0.108952	14.9076	44.8188	22.9375	-0.211738	-0.502664	40.5688	16.5954	0.0327613	0.240189	19.9155	76.2561	13512.8	57.7606	1450.84
926418	L4	GLEY	Improved Grassland	P	TILL	260035	620000	215	5	35	1.45934	0.67083	0.0298229	13.255	42.93	43.815	5.74	8.64229	2.80645	0.119297	0.102383	0.0105218	0.00071404	0.00638481	4.19687	306.146	1116.64	6632.54	277.759	28.8715	262.348	0.711815	10.2432	279.773	0.0810367	19.5928	55.3521	31.4496	0.011341	0.249952	39.8698	15.3801	0.213596	0.26762	14.6499	44.2204	19751.1	64.6455	2180.89
926502	L4	PODZ	Semi-natural Grassland	M	OTHER	139997	779966	20	4	45	0.989289	1.22852	0.107853	4.562	28.084	67.355	4.81	9.28552	6.94738	0.746375	0.0775249	0.0296326	0.0201704	0.25312	11.5578	593.858	16514.1	13420.4	1322.68	410.472	4615.19	-0.34751	1.50472	49.4035	0.140444	57.3938	211.066	86.9975	-0.123375	-0.240243	335.882	1.41938	-0.244724	0.523105	92.4381	72.809	62141	108.814	6982.2
968600	L4	GLEY	Improved Grassland	P	TILL	320000	960000	30	1	39	0	0.901894	0.023884	10.757	49.34	39.903	7.74	28.1759	1.86825	0.0783433	0.126931	0.0342888	0.00066188	0.00587124	0	435.636	534.119	1568.77	387.591	116.434	399.461	0.290399	16.6507	169.699	0.230505	12.3081	44.2414	22.8884	-0.263087	3.99799	40.9275	26.3138	0.310718	-0.0521411	98.2016	106.613	12389.2	49.2984	14117.1
969006	L4	PODZ	Moorland	P	TILL	320000	1000000	38	8	35	1.49227	0.02462	0.0166086	6.959	33.749	59.292	4.26	0.832867	1.80383	0.174291	0.126544	0.00438051	0.00178929	0.00940855	3.74188	395.74	865.265	1557.38	261.851	158.647	289.342	0.0387534	4.3043	55.9171	0.029846	7.13599	20.5349	10.7292	-0.127126	-0.291243	14.1004	8.03429	0.121675	0.318949	26.0812	25.3141	10244.7	25.3545	189.149
[truncated: 13 more columns]
